# Supplementary material for: Roses Are Red, Socks Are Blue: Switching Dimensions Disrupts Young Children’s Language Comprehension
Source: PLoS One. 2016 Jun 29;11(6):e0158459. doi: 10.1371/journal.pone.0158459 (PMC4927186; doi:10.1371/journal.pone.0158459)
Supplement: S1 Appendix — (TXT) [file pone.0158459.s001.txt]

	Sub.Num	Order	Condition	Tr.Num	L.image	R.image	Target.Side	Target.Image	-1000	-967	-933	-900	-867	-833	-800	-767	-733	-700	-667	-633	-600	-567	-533	-500	-467	-433	-400	-367	-333	-300	-267	-233	-200	-167	-133	-100	-67	-33	0	33	67	100	133	167	200	233	267	300	333
1	319	CN	1A	2	crib	slide	r	slide	1	1	1	1	1	1	1	1	1	1	1	1	1	1	1	1	1	1	.	-	-	-	-	.	0	0	0	0	0	0	0	0	0	0	0	0	0	0	.	.	.
2	319	CN	1A	3	knife	boot	l	knife	1	1	1	1	1	1	1	1	1	1	1	1	1	1	1	1	1	1	1	1	1	1	1	1	1	1	1	1	1	1	1	1	1	1	1	1	1	1	1	1	1
3	319	CN	1A	4	zipper	hammer	l	zipper	1	1	1	1	1	1	1	1	1	1	1	1	1	1	1	1	1	1	1	1	1	1	1	1	1	1	1	1	1	1	1	1	1	1	1	1	1	1	1	1	1
4	319	CN	1A	5	ladder	flag	r	flag	1	1	1	1	1	1	1	1	1	.	.	.	.	0	0	0	0	0	0	0	0	0	0	0	0	0	0	0	0	0	0	0	0	0	0	0	0	0	0	0	0
5	319	CN	1B	6	slipper	belt	r	belt	1	1	1	.	.	0	0	0	0	0	0	0	0	0	0	0	0	0	0	0	0	0	0	0	0	0	0	0	0	0	0	0	0	0	0	0	0	0	0	0	0
6	319	CN	1B	7	tape	puzzle	l	tape	0	0	0	0	0	0	0	0	0	0	0	0	0	0	0	0	0	0	0	0	0	0	0	0	0	0	0	0	0	0	0	0	0	0	0	0	0	0	0	0	0
7	319	CN	1B	8	glasses	dress	r	dress	1	1	1	1	1	1	1	1	1	1	1	1	1	1	1	1	1	1	1	1	1	1	1	1	1	1	1	1	1	1	1	1	1	1	1	1	1	1	1	1	1
8	319	CN	1B	9	pudding	chalk	l	pudding	.	.	.	.	.	.	.	.	.	.	.	.	.	.	.	.	.	.	.	.	.	.	.	.	.	.	.	.	.	.	.	.	.	.	.	.	.	.	.	.	.
9	319	CN	2A	10	shorts	bucket	r	bucket	1	1	1	1	1	1	1	1	1	1	1	1	1	1	1	1	1	1	1	1	1	1	1	1	1	1	1	1	1	1	1	1	1	1	1	1	1	1	1	1	1
10	319	CN	2A	11	purse	sock	r	sock	1	1	1	1	1	1	1	1	1	1	1	1	1	.	.	0	0	0	0	0	0	0	0	0	0	0	0	0	0	0	0	0	0	0	0	0	0	0	0	0	0
11	319	CN	2A	12	hose	shovel	l	hose	1	1	1	1	1	1	1	1	1	1	1	1	1	1	1	1	1	1	1	1	1	1	1	1	1	1	1	1	1	1	1	.	0	0	0	0	0	0	0	0	0
12	319	CN	2A	13	glove	lamp	l	glove	0	0	0	0	0	0	.	.	1	1	1	1	1	1	1	1	1	1	1	1	1	1	1	1	1	1	1	1	1	1	1	1	1	1	.	.	0	0	0	0	0
13	319	CN	2B	14	can	donut	r	donut	1	1	1	1	1	1	1	1	1	1	1	1	1	1	1	1	1	1	1	1	1	1	.	0	0	0	0	0	0	0	0	0	0	0	0	0	0	0	0	0	0
14	319	CN	2B	15	bib	comb	l	bib	1	1	1	1	1	1	1	1	1	1	1	1	1	1	1	1	1	1	1	1	1	1	1	1	1	1	1	1	1	1	1	1	1	1	1	1	1	1	1	1	1
15	319	CN	2B	16	muffin	necklace	r	necklace	1	1	1	1	1	1	1	1	1	1	1	1	1	1	1	1	1	1	1	1	1	1	1	1	1	1	1	1	1	1	1	1	1	1	1	1	1	1	1	1	1
16	319	CN	2B	17	scissors	plate	l	scissors	0	0	0	0	0	0	0	0	0	0	0	0	0	0	0	0	0	0	0	0	0	0	0	.	1	1	1	1	1	1	1	1	1	1	1	1	1	1	1	1	1
17	320	NC	1A	2	crib	slide	r	slide	1	1	1	1	1	1	1	1	1	1	1	1	1	1	1	1	1	1	1	1	1	1	1	1	1	1	1	1	1	1	1	1	1	1	1	1	1	1	1	1	1
18	320	NC	1A	3	knife	boot	l	knife	0	0	0	0	0	0	0	0	0	0	0	0	0	.	.	1	1	1	1	1	1	1	1	1	1	1	1	1	1	1	.	.	0	0	0	0	0	0	0	0	0
19	320	NC	1A	4	zipper	hammer	l	zipper	1	1	1	1	1	1	1	1	1	1	1	1	1	1	1	1	1	1	1	1	1	1	1	1	1	1	1	1	1	1	1	1	1	1	1	1	1	1	1	1	1
20	320	NC	1A	5	ladder	flag	r	flag	0	0	0	0	0	0	0	0	0	0	0	0	.	1	1	1	1	1	1	1	1	1	1	1	1	1	1	1	1	1	1	1	1	1	1	1	1	1	1	1	1
21	320	NC	1B	6	slipper	belt	r	belt	1	1	1	1	1	1	1	.	.	0	0	0	0	0	0	0	0	0	0	0	0	0	0	0	0	0	0	0	0	.	.	1	1	1	1	1	1	1	1	1	1
22	320	NC	1B	7	tape	puzzle	l	tape	.	.	.	0	0	0	0	0	0	0	0	0	0	0	0	0	0	0	0	0	0	0	0	0	0	0	0	0	0	0	0	0	0	0	0	0	0	0	0	0	0
23	320	NC	1B	8	glasses	dress	r	dress	1	1	1	1	.	.	0	0	0	0	0	0	0	0	0	0	0	0	0	0	0	0	0	0	0	0	0	0	0	0	0	0	0	0	0	.	.	1	1	1	1
24	320	NC	1B	9	pudding	chalk	l	pudding	1	1	1	1	1	1	1	1	1	1	1	1	1	1	1	1	1	1	1	1	1	.	.	.	0	0	0	0	0	0	0	0	0	.	.	1	1	1	1	1	1
25	320	NC	2A	10	shorts	bucket	r	bucket	1	1	1	1	1	1	1	1	1	1	1	1	1	.	.	0	0	0	0	0	0	0	0	0	0	0	0	0	0	0	0	0	0	0	0	0	0	0	0	0	0
26	320	NC	2A	11	purse	sock	r	sock	0	0	0	0	0	0	0	0	0	0	0	0	0	.	.	1	1	1	1	1	1	1	1	1	1	1	1	1	1	1	1	1	1	1	1	1	1	1	1	1	1
27	320	NC	2A	12	hose	shovel	l	hose	0	0	0	0	0	0	0	0	0	0	0	0	0	0	0	0	0	0	0	0	0	0	0	0	0	0	0	0	0	0	0	0	0	0	.	.	1	1	1	1	1
28	320	NC	2A	13	glove	lamp	l	glove	1	1	1	1	1	1	1	1	1	1	1	1	1	1	1	1	1	1	1	1	1	1	1	1	1	1	1	1	1	1	1	1	1	.	.	0	0	0	0	0	0
29	320	NC	2B	14	can	donut	r	donut	1	1	1	1	.	0	0	0	0	0	0	0	0	0	0	0	0	0	0	0	0	0	.	.	1	1	1	1	1	1	1	1	1	1	1	1	1	1	1	1	1
30	320	NC	2B	15	bib	comb	l	bib	0	0	0	.	.	1	1	1	1	1	1	1	1	1	1	1	1	1	1	1	1	1	1	1	1	1	.	.	.	.	0	0	0	0	0	0	0	0	0	0	0
31	320	NC	2B	16	muffin	necklace	r	necklace	1	1	1	1	1	.	.	0	0	0	0	0	0	0	0	0	0	0	0	0	0	.	.	.	.	1	1	1	1	1	1	1	.	.	0	0	0	0	0	0	0
32	320	NC	2B	17	scissors	plate	l	scissors	1	1	1	1	1	1	1	1	.	.	.	0	0	0	0	0	0	0	0	0	0	0	0	0	0	0	0	0	0	0	0	0	0	0	0	0	0	0	0	0	0
33	321	CN	1A	2	crib	slide	l	crib	1	1	1	1	1	1	1	1	1	1	1	1	1	1	1	1	1	1	1	1	1	1	1	1	1	1	1	1	1	1	1	1	1	1	1	1	1	1	1	1	.
34	321	CN	1A	3	knife	boot	r	boot	0	0	0	0	0	0	0	0	0	0	0	0	0	0	0	0	0	0	0	0	0	0	0	0	0	0	0	0	0	0	.	.	1	1	1	1	1	1	1	1	1
35	321	CN	1A	4	zipper	hammer	r	hammer	0	0	0	0	0	0	0	0	0	0	0	0	0	0	0	0	0	0	0	0	0	0	0	0	0	0	0	0	0	0	0	0	0	0	0	0	0	0	0	0	0
36	321	CN	1A	5	ladder	flag	l	ladder	1	1	1	1	1	1	1	1	1	1	1	1	1	1	1	1	1	1	1	1	1	1	1	1	1	1	.	.	.	.	0	0	0	0	0	0	0	0	0	0	0
37	321	CN	1B	6	slipper	belt	l	slipper	0	0	0	0	0	0	0	0	0	0	0	0	0	.	.	.	.	1	1	1	1	1	1	1	1	1	1	1	1	1	1	1	1	1	1	1	1	1	1	1	1
38	321	CN	1B	7	tape	puzzle	r	puzzle	1	1	1	1	1	1	1	1	1	1	.	.	0	0	0	0	0	0	0	0	0	0	0	0	0	0	0	0	0	0	0	0	0	0	0	0	0	0	0	0	0
39	321	CN	1B	8	glasses	dress	l	glasses	1	1	1	1	1	1	1	1	1	1	1	1	1	1	1	1	1	1	1	.	.	0	0	0	0	0	0	0	0	0	0	0	0	0	0	0	0	0	0	0	.
40	321	CN	1B	9	pudding	chalk	r	chalk	0	0	0	0	0	0	0	0	0	0	0	0	0	0	0	0	0	0	0	0	0	0	0	0	0	0	0	0	0	0	0	0	0	0	.	.	1	1	1	1	1
41	321	CN	2A	10	shorts	bucket	l	shorts	.	.	.	.	.	.	.	.	.	.	.	.	.	.	.	.	.	.	.	.	.	.	.	.	.	.	.	.	.	.	.	.	.	.	.	.	.	.	.	.	.
42	321	CN	2A	11	purse	sock	l	purse	1	1	1	1	1	1	1	1	1	.	.	0	0	0	0	0	0	0	0	0	0	0	0	0	0	0	0	0	0	.	.	1	1	1	1	1	1	1	1	1	1
43	321	CN	2A	12	hose	shovel	r	shovel	0	0	0	0	0	0	0	0	0	0	0	.	.	.	1	1	1	1	1	1	1	1	1	1	1	1	1	1	1	1	1	1	1	1	1	1	1	1	1	1	1
44	321	CN	2A	13	glove	lamp	r	lamp	.	.	.	1	1	1	1	1	1	1	1	1	1	1	1	1	1	1	1	1	1	1	1	1	1	1	1	1	1	1	1	1	1	1	1	1	1	1	1	1	1
45	321	CN	2B	14	can	donut	l	can	0	0	0	0	0	0	0	0	0	0	0	0	0	0	0	0	0	0	0	0	0	0	0	0	0	0	0	0	0	0	0	0	0	0	0	0	0	0	0	0	0
46	321	CN	2B	15	bib	comb	r	comb	.	.	.	0	0	0	0	0	0	0	0	0	0	0	0	0	0	0	0	0	0	0	0	0	0	0	0	.	.	1	1	1	1	1	1	1	1	1	1	1	1
47	321	CN	2B	16	muffin	necklace	l	muffin	0	0	0	0	0	0	0	0	0	0	0	0	0	0	0	0	0	0	0	0	0	0	0	0	0	0	0	0	0	0	0	0	0	0	0	0	0	0	0	0	0
48	321	CN	2B	17	scissors	plate	r	plate	0	0	0	0	0	0	0	0	0	0	0	.	.	1	1	1	1	1	1	1	1	1	1	1	1	1	1	1	1	1	1	1	1	1	1	1	1	1	1	1	1
49	322	NC	1A	2	crib	slide	l	crib	1	1	1	1	1	1	1	1	.	.	0	0	0	0	0	0	0	0	0	0	0	0	0	0	0	0	0	0	0	0	0	0	.	-	-	-	-	-	-	-	-
50	322	NC	1A	3	knife	boot	r	boot	0	0	0	0	0	0	0	0	0	0	0	0	0	0	.	.	1	1	1	1	1	1	1	1	1	1	1	1	1	1	1	1	1	1	1	1	1	1	1	1	1
51	322	NC	1A	4	zipper	hammer	r	hammer	0	0	0	0	0	0	0	0	0	0	0	0	0	0	0	0	0	0	0	0	0	0	0	0	0	0	0	0	0	0	0	0	0	0	0	0	0	0	0	0	0
52	322	NC	1A	5	ladder	flag	l	ladder	0	0	0	0	0	0	0	0	0	0	0	0	0	0	0	0	0	0	0	0	0	0	0	0	0	0	0	0	0	0	0	0	0	0	0	0	0	0	0	0	0
53	322	NC	1B	6	slipper	belt	l	slipper	0	0	0	0	0	0	0	0	0	0	0	.	.	1	1	1	1	1	1	1	1	1	1	1	1	1	1	1	1	1	.	.	0	0	0	0	0	0	0	0	0
54	322	NC	1B	7	tape	puzzle	r	puzzle	1	1	1	1	1	1	1	1	1	1	1	1	1	1	1	1	1	1	1	1	1	1	1	1	1	1	1	1	1	1	1	1	1	1	1	1	1	1	1	1	1
55	322	NC	1B	8	glasses	dress	l	glasses	1	1	1	1	1	1	1	1	.	.	.	.	.	0	0	0	0	0	0	0	0	0	0	0	0	0	0	0	0	0	0	0	0	0	0	.	.	1	1	1	1
56	322	NC	1B	9	pudding	chalk	r	chalk	1	1	1	1	1	1	1	1	1	1	1	1	1	1	1	1	1	1	1	.	.	0	0	0	0	0	0	0	0	0	0	0	0	0	0	0	0	0	0	0	0
57	322	NC	2A	10	shorts	bucket	l	shorts	1	1	1	.	.	.	0	0	0	0	0	0	0	0	0	0	0	0	0	0	0	0	0	0	0	0	0	0	0	0	0	0	0	0	0	0	0	0	0	0	0
58	322	NC	2A	11	purse	sock	l	purse	1	1	1	1	1	1	1	1	1	1	1	1	1	1	1	1	1	1	1	1	1	1	1	1	1	1	1	1	1	1	1	1	1	1	1	1	1	1	1	1	1
59	322	NC	2A	12	hose	shovel	r	shovel	0	0	0	0	0	0	0	0	0	0	0	0	0	0	0	0	0	0	.	-	-	-	-	-	-	-	-	-	-	-	-	-	-	-	-	-	-	-	-	-	-
60	322	NC	2A	13	glove	lamp	r	lamp	0	0	0	0	0	0	0	0	0	0	0	0	0	0	0	0	0	0	0	0	0	0	0	0	.	.	.	1	1	1	1	1	1	1	1	1	1	1	1	1	1
61	322	NC	2B	14	can	donut	l	can	0	0	0	0	0	0	0	0	0	0	0	0	0	0	0	0	0	0	0	0	0	0	0	0	0	0	0	0	0	0	0	0	0	0	0	0	0	0	0	0	0
62	322	NC	2B	15	bib	comb	r	comb	.	.	.	.	.	.	.	.	.	.	.	.	.	.	.	.	.	.	.	.	1	1	1	1	1	1	1	1	1	1	1	1	1	1	1	1	1	1	1	1	1
63	322	NC	2B	16	muffin	necklace	l	muffin	0	0	0	0	0	0	0	0	.	.	1	1	1	1	1	1	1	1	1	1	1	1	1	1	1	1	1	1	1	1	1	1	1	1	1	1	1	1	1	1	1
64	322	NC	2B	17	scissors	plate	r	plate	1	1	1	1	1	1	1	1	1	1	1	1	1	1	1	1	1	1	1	1	1	1	1	1	1	1	1	1	1	1	1	1	1	1	1	1	1	1	.	.	0
65	323	CN	1A	2	crib	slide	r	slide	1	1	1	1	1	1	1	1	1	1	1	1	1	1	1	1	1	1	1	1	1	1	1	1	1	1	1	1	1	1	1	1	1	1	1	1	1	1	1	1	1
66	323	CN	1A	3	knife	boot	l	knife	1	1	1	1	1	1	1	1	1	1	1	1	1	1	1	1	1	.	.	0	0	0	0	0	0	0	0	0	0	0	0	0	0	0	0	0	0	0	0	.	.
67	323	CN	1A	4	zipper	hammer	l	zipper	1	1	1	1	1	1	1	1	1	1	1	1	1	1	1	1	1	1	1	.	-	-	-	-	-	-	-	-	.	0	0	0	0	0	0	0	0	0	0	0	0
68	323	CN	1A	5	ladder	flag	r	flag	1	1	1	1	1	1	1	1	.	-	-	-	-	-	-	-	-	-	.	1	1	1	1	1	1	1	1	1	1	1	1	1	1	1	1	.	.	.	0	0	0
69	323	CN	1B	6	slipper	belt	r	belt	.	.	1	1	1	1	1	1	1	1	1	1	1	1	1	1	1	1	1	1	1	1	1	1	1	1	1	1	1	1	1	1	1	1	1	1	1	1	1	1	1
70	323	CN	1B	7	tape	puzzle	l	tape	0	0	0	0	0	0	0	0	0	0	0	0	0	0	0	0	0	0	0	0	0	0	0	0	0	0	0	0	0	0	0	0	0	0	0	0	0	0	0	.	.
71	323	CN	1B	8	glasses	dress	r	dress	1	1	1	1	1	1	1	1	1	1	1	.	.	.	0	0	0	0	0	0	0	0	0	0	0	0	0	0	0	0	0	0	0	.	.	1	1	1	1	1	1
72	323	CN	1B	9	pudding	chalk	l	pudding	0	0	0	0	0	0	0	0	0	0	0	0	0	0	0	0	0	0	0	0	0	0	0	0	0	0	0	0	0	0	0	0	0	0	0	0	0	0	0	0	0
73	323	CN	2A	10	shorts	bucket	r	bucket	1	1	1	1	.	.	0	0	0	0	0	0	0	0	0	0	0	0	0	0	0	0	0	0	0	0	.	.	.	1	1	1	1	1	1	1	1	1	1	1	1
74	323	CN	2A	11	purse	sock	r	sock	0	0	0	0	0	0	0	0	0	0	.	.	1	1	1	1	1	1	1	1	1	1	1	1	1	1	1	1	1	1	1	1	1	1	1	1	1	1	.	.	0
75	323	CN	2A	12	hose	shovel	l	hose	0	0	0	0	0	0	0	0	0	0	0	0	0	0	0	0	0	0	0	0	0	0	0	0	0	0	0	0	0	0	0	0	0	0	0	0	0	0	0	0	0
76	323	CN	2A	13	glove	lamp	l	glove	0	0	0	0	0	0	0	0	0	0	0	.	-	-	-	-	-	-	-	-	.	0	0	0	0	0	0	0	0	0	0	0	0	0	0	0	0	.	.	.	1
77	323	CN	2B	14	can	donut	r	donut	0	0	0	0	0	0	0	0	0	0	0	0	0	0	0	0	0	0	0	0	.	.	.	.	.	.	1	1	1	1	1	1	1	1	1	1	1	1	1	1	1
78	323	CN	2B	15	bib	comb	l	bib	1	1	1	.	-	-	-	-	-	-	-	-	-	-	-	-	-	-	-	-	-	-	.	1	1	1	1	1	1	1	1	1	1	1	1	1	1	1	1	1	.
79	323	CN	2B	16	muffin	necklace	r	necklace	1	1	1	1	1	1	1	1	1	1	1	1	1	1	1	1	1	1	1	1	1	1	1	1	1	1	1	1	1	1	1	1	1	1	.	.	0	0	0	0	0
80	323	CN	2B	17	scissors	plate	l	scissors	0	.	.	1	1	1	1	1	1	1	1	1	1	1	1	1	1	1	1	1	1	1	1	1	1	1	1	1	1	1	1	1	1	1	1	1	1	1	1	1	1
81	324	CN	1A	2	shorts	bucket	r	bucket	1	1	1	1	1	1	1	1	1	.	.	.	0	0	0	0	0	0	0	0	0	0	0	0	0	0	0	0	0	0	0	0	0	0	0	0	0	0	0	0	0
82	324	CN	1A	3	purse	sock	r	sock	0	0	.	.	1	1	1	1	1	1	1	1	1	1	1	1	1	1	1	1	1	1	1	1	1	1	1	1	1	1	1	1	1	1	1	1	1	1	.	.	0
83	324	CN	1A	4	hose	shovel	l	hose	0	0	0	0	0	0	0	0	0	0	0	0	0	0	0	0	0	0	0	0	0	0	0	0	0	0	0	0	0	0	0	0	0	0	0	0	0	0	0	0	0
84	324	CN	1A	5	glove	lamp	l	glove	1	1	1	1	1	1	1	1	1	1	1	1	1	1	1	1	1	.	.	.	0	0	0	0	0	0	0	0	0	0	0	0	0	0	0	0	0	0	0	0	0
85	324	CN	1B	6	can	donut	r	donut	1	1	1	1	1	1	1	1	1	1	1	1	1	1	1	1	1	1	1	1	1	1	1	1	1	1	1	1	1	1	1	1	1	1	1	1	1	1	1	1	.
86	324	CN	1B	7	bib	comb	l	bib	.	.	.	.	.	.	.	.	.	.	.	.	.	.	.	.	.	.	.	.	.	.	.	.	.	.	.	.	.	.	.	.	.	.	.	.	.	.	.	.	.
87	324	CN	1B	8	muffin	necklace	r	necklace	1	.	.	0	0	0	0	0	0	0	0	0	0	0	0	0	0	0	0	0	0	0	0	0	0	0	0	0	0	.	.	1	1	1	1	1	1	1	1	1	1
88	324	CN	1B	9	scissors	plate	l	scissors	0	0	0	0	0	0	0	0	0	0	0	0	0	0	0	0	.	.	.	.	1	1	1	1	1	1	1	1	1	1	1	1	1	1	1	1	1	1	1	1	.
89	324	CN	2A	10	crib	slide	r	slide	1	1	1	1	1	1	1	1	1	1	1	1	1	1	1	1	1	1	1	1	1	1	1	1	1	1	1	1	1	1	1	1	1	.	.	0	0	0	0	0	0
90	324	CN	2A	11	knife	boot	l	knife	0	0	0	0	0	0	0	0	0	0	0	0	0	0	0	0	0	0	0	0	0	0	0	0	0	0	0	0	0	0	0	0	.	.	1	1	1	1	1	1	1
91	324	CN	2A	12	zipper	hammer	l	zipper	1	1	1	1	1	1	1	1	1	1	1	1	1	1	1	1	1	1	1	1	.	-	-	-	-	-	-	-	-	-	-	-	-	-	-	-	-	-	-	-	-
92	324	CN	2A	13	ladder	flag	r	flag	1	1	1	1	1	1	1	1	1	1	1	1	1	1	1	1	1	1	1	1	1	1	1	1	1	1	1	1	1	1	1	1	1	1	1	1	1	1	1	1	1
93	324	CN	2B	14	slipper	belt	r	belt	1	1	1	1	1	1	1	1	1	1	1	1	1	1	1	1	1	1	1	1	1	1	1	1	1	1	1	1	1	1	1	1	1	1	1	1	1	1	1	1	1
94	324	CN	2B	15	tape	puzzle	l	tape	0	0	0	0	0	0	0	0	0	0	0	0	0	0	0	0	0	0	0	0	0	0	0	0	0	0	0	0	0	0	0	0	0	0	0	0	0	0	0	0	0
95	324	CN	2B	16	glasses	dress	r	dress	0	0	0	0	0	0	0	0	0	0	0	0	0	0	0	0	0	0	0	0	0	0	0	0	0	0	0	0	0	0	0	0	0	0	0	0	0	0	0	0	0
96	324	CN	2B	17	pudding	chalk	l	pudding	0	0	0	0	0	0	0	0	0	0	0	0	0	0	0	0	0	0	0	0	0	0	0	0	0	0	0	0	0	0	0	0	0	0	0	0	0	0	.	.	.
97	325	NC	1A	2	crib	slide	r	slide	0	0	0	0	0	0	0	0	0	0	0	0	0	0	0	.	.	1	1	1	1	1	1	1	1	1	1	1	1	1	1	1	1	1	1	1	1	1	1	1	1
98	325	NC	1A	3	knife	boot	l	knife	0	0	0	0	0	0	0	0	0	0	0	0	0	0	0	0	0	0	0	0	0	0	0	0	0	0	0	0	0	0	0	0	0	0	0	0	0	0	0	0	0
99	325	NC	1A	4	zipper	hammer	l	zipper	1	1	1	1	1	1	1	1	1	1	1	1	1	1	1	1	1	1	1	1	1	1	1	1	1	1	1	1	1	1	1	1	1	1	1	1	1	1	1	1	1
100	325	NC	1A	5	ladder	flag	r	flag	1	1	1	1	1	1	1	1	1	1	1	1	1	1	1	1	1	1	1	1	1	1	1	1	1	1	1	1	1	1	1	1	1	1	1	1	1	1	1	1	1
101	325	NC	1B	6	slipper	belt	r	belt	1	1	1	1	1	1	1	1	1	1	1	1	1	1	1	1	.	.	0	0	0	0	0	0	0	0	0	0	0	0	0	0	0	0	0	0	0	0	0	0	0
102	325	NC	1B	7	tape	puzzle	l	tape	0	0	0	0	0	0	0	0	0	0	0	0	0	0	0	0	0	0	0	0	0	0	0	0	0	0	0	0	0	0	0	0	0	0	0	0	0	0	0	0	0
103	325	NC	1B	8	glasses	dress	r	dress	0	0	0	0	0	0	0	0	0	0	0	0	0	0	0	0	0	0	0	0	0	0	0	0	0	0	0	0	0	0	0	0	0	0	0	0	0	0	0	0	0
104	325	NC	1B	9	pudding	chalk	l	pudding	0	0	0	0	0	0	0	0	0	0	0	0	0	0	0	0	0	0	0	0	0	0	0	0	0	0	0	0	0	0	0	0	0	0	0	0	0	0	0	0	0
105	325	NC	2A	10	shorts	bucket	r	bucket	1	1	1	1	1	1	1	1	1	1	1	1	1	1	1	1	1	1	1	1	1	1	1	1	1	1	1	1	1	1	1	1	1	1	1	1	1	1	1	1	1
106	325	NC	2A	11	purse	sock	r	sock	0	0	0	0	0	0	0	0	0	0	0	0	0	0	0	0	0	0	0	0	0	0	0	0	0	0	0	0	0	0	0	0	0	0	0	0	0	0	0	0	0
107	325	NC	2A	12	hose	shovel	l	hose	0	0	0	0	0	0	0	0	0	0	0	0	0	0	0	0	0	0	0	0	0	0	0	0	0	0	0	0	0	0	0	.	.	1	1	1	1	1	1	1	1
108	325	NC	2A	13	glove	lamp	l	glove	0	0	0	0	0	0	0	0	0	0	0	0	0	0	0	.	.	.	.	.	.	1	1	1	1	1	1	1	1	1	1	1	1	1	1	1	1	1	1	1	1
109	325	NC	2B	14	can	donut	r	donut	1	.	.	.	.	0	0	0	0	0	0	0	0	0	0	0	0	0	0	0	0	0	0	0	0	0	0	0	0	0	0	0	0	0	0	0	0	0	0	0	0
110	325	NC	2B	15	bib	comb	l	bib	0	0	0	0	0	0	0	0	0	0	0	0	0	0	0	0	0	0	0	0	0	0	0	0	0	0	0	0	0	0	0	0	0	0	0	0	0	0	0	0	0
111	325	NC	2B	16	muffin	necklace	r	necklace	0	0	0	0	0	0	0	0	0	0	0	0	0	0	0	0	0	0	0	0	0	0	0	0	0	0	0	0	0	0	0	0	0	0	0	0	0	0	0	0	0
112	325	NC	2B	17	scissors	plate	l	scissors	1	1	1	1	1	1	1	1	1	1	1	1	1	1	1	1	1	1	1	1	1	1	1	1	1	1	1	1	1	1	1	1	1	1	1	1	1	1	1	1	1
113	326	NC	1A	2	shorts	bucket	r	bucket	1	1	1	1	1	1	1	1	1	1	1	1	1	1	1	1	1	1	1	1	1	1	1	1	1	1	1	1	1	1	1	1	1	1	1	1	1	1	1	1	1
114	326	NC	1A	3	purse	sock	r	sock	1	1	1	1	1	1	1	1	1	1	1	1	1	1	1	1	1	1	1	1	1	1	1	1	1	1	1	1	1	1	1	1	1	1	1	1	.	.	0	0	0
115	326	NC	1A	4	hose	shovel	l	hose	1	1	1	1	1	1	1	1	1	1	1	1	1	1	1	1	1	1	1	1	1	1	1	1	1	1	1	1	1	1	1	1	1	.	.	0	0	0	0	0	0
116	326	NC	1A	5	glove	lamp	l	glove	.	.	0	0	0	0	0	0	0	0	0	0	0	.	.	.	.	.	1	1	1	1	1	1	1	1	1	1	1	1	1	1	1	1	1	1	1	1	1	1	1
117	326	NC	1B	6	can	donut	r	donut	1	1	.	.	0	0	0	0	0	0	0	0	0	0	0	0	0	0	0	.	.	1	1	1	1	1	1	1	1	1	1	1	1	1	1	1	1	1	1	1	1
118	326	NC	1B	7	bib	comb	l	bib	.	.	1	1	1	1	1	1	1	1	1	1	1	1	1	1	1	1	1	1	1	1	1	1	1	1	1	1	1	1	1	1	1	1	1	1	1	1	.	.	0
119	326	NC	1B	8	muffin	necklace	r	necklace	1	1	1	1	1	1	1	1	1	1	1	1	1	1	.	.	0	0	0	0	0	0	0	0	0	0	0	0	0	0	0	0	0	0	0	0	0	0	0	0	0
120	326	NC	1B	9	scissors	plate	l	scissors	.	.	0	0	0	0	0	0	0	0	0	.	.	1	1	1	1	1	1	1	1	1	1	1	1	1	1	1	1	1	1	1	1	1	1	1	1	1	1	1	1
121	326	NC	2A	10	crib	slide	r	slide	1	1	1	1	1	1	1	1	1	1	1	1	1	1	1	1	1	1	.	.	0	0	0	0	0	0	0	0	0	0	0	0	0	0	0	0	0	0	0	0	0
122	326	NC	2A	11	knife	boot	l	knife	0	0	0	0	0	0	0	0	0	0	0	0	0	0	0	0	0	0	0	0	0	0	0	0	0	0	0	0	0	0	0	0	0	0	0	0	0	0	0	0	0
123	326	NC	2A	12	zipper	hammer	l	zipper	1	1	1	1	1	1	1	1	1	1	1	1	1	1	1	1	1	.	.	0	0	0	0	0	0	0	0	0	0	0	0	0	0	0	0	0	0	0	0	0	0
124	326	NC	2A	13	ladder	flag	r	flag	1	1	1	1	1	1	1	1	1	1	1	1	1	1	1	1	1	1	1	1	.	.	0	0	0	0	0	0	0	0	0	0	0	0	0	0	0	0	0	0	0
125	326	NC	2B	14	slipper	belt	r	belt	0	0	0	0	0	0	0	0	0	0	0	0	0	0	0	0	0	0	0	0	0	0	0	0	.	.	1	1	1	1	1	1	1	1	1	1	1	1	1	1	1
126	326	NC	2B	15	tape	puzzle	l	tape	0	0	0	0	0	0	0	0	0	0	0	0	0	0	0	0	0	0	0	0	0	0	0	0	0	0	0	0	0	0	0	0	0	0	0	0	0	0	0	0	0
127	326	NC	2B	16	glasses	dress	r	dress	1	1	.	.	.	.	.	0	0	0	0	0	0	0	0	0	0	0	0	0	0	0	0	0	.	.	1	1	1	1	1	1	1	1	1	1	1	1	1	1	1
128	326	NC	2B	17	pudding	chalk	l	pudding	1	1	1	1	1	1	1	1	1	1	1	1	1	1	1	1	1	.	.	.	.	.	0	0	0	0	0	0	0	.	.	1	1	1	1	1	1	1	1	1	1
129	327	CN	1A	2	shorts	bucket	l	shorts	1	1	1	1	1	1	1	1	1	1	1	1	1	1	1	1	1	1	1	1	1	1	1	1	1	1	1	1	1	1	1	1	1	1	1	1	1	1	1	1	1
130	327	CN	1A	3	purse	sock	l	purse	1	1	1	1	1	1	1	1	1	1	1	1	1	1	1	1	1	1	1	1	1	1	1	1	1	1	1	1	1	1	1	1	1	.	.	0	0	0	0	0	0
131	327	CN	1A	4	hose	shovel	r	shovel	1	1	1	1	1	1	1	1	1	1	.	.	0	0	0	0	0	0	0	0	0	0	0	0	0	0	0	0	0	0	0	0	0	0	0	0	0	0	0	0	0
132	327	CN	1A	5	glove	lamp	r	lamp	1	1	1	1	1	1	1	1	1	1	1	1	1	1	1	1	1	1	1	1	1	1	1	1	1	1	.	.	0	0	0	0	0	0	0	0	0	0	0	0	0
133	327	CN	1B	6	can	donut	l	can	0	0	0	0	0	0	0	0	0	0	0	0	0	0	0	0	0	0	0	0	0	0	0	0	0	0	0	0	0	0	0	0	0	0	0	0	0	0	0	.	.
134	327	CN	1B	7	bib	comb	r	comb	0	0	0	0	0	0	0	0	0	0	0	0	0	0	0	0	0	0	0	0	0	0	0	0	0	0	0	0	.	.	.	1	1	1	1	1	1	1	1	1	1
135	327	CN	1B	8	muffin	necklace	l	muffin	0	0	0	0	0	0	0	0	0	0	0	0	0	0	0	0	0	0	0	0	0	0	0	0	0	0	0	0	0	0	0	0	0	0	0	0	0	0	0	0	0
136	327	CN	1B	9	scissors	plate	r	plate	0	0	0	0	0	0	0	0	0	0	0	0	0	0	0	0	0	0	.	.	.	1	1	1	1	1	1	1	1	1	1	1	1	1	1	1	1	1	1	1	1
137	327	CN	2A	10	crib	slide	l	crib	0	0	0	0	0	0	0	0	0	0	0	0	0	0	0	0	0	0	0	0	0	0	0	0	0	0	0	0	0	0	0	0	0	0	0	0	0	0	0	0	0
138	327	CN	2A	11	knife	boot	r	boot	0	0	0	0	0	0	0	0	0	0	0	0	0	0	0	0	0	0	0	0	0	0	0	0	0	0	0	0	0	0	0	0	0	0	0	0	.	.	1	1	1
139	327	CN	2A	12	zipper	hammer	r	hammer	1	1	1	1	1	1	1	1	1	1	1	1	1	1	1	1	1	1	1	1	1	1	1	1	1	1	1	1	1	.	.	0	0	0	0	0	0	0	0	0	0
140	327	CN	2A	13	ladder	flag	l	ladder	0	0	0	0	0	0	0	0	0	0	0	0	0	0	0	0	0	0	0	0	0	0	0	0	0	0	0	0	0	0	0	0	0	0	0	0	0	0	0	0	0
141	327	CN	2B	14	slipper	belt	l	slipper	0	0	0	0	0	0	0	0	0	0	0	0	0	0	0	0	0	.	.	1	1	1	1	1	1	1	1	1	1	1	1	1	1	1	1	1	1	1	1	1	1
142	327	CN	2B	15	tape	puzzle	r	puzzle	1	1	1	1	1	1	1	1	1	1	1	1	1	1	1	1	1	1	1	1	1	1	1	1	1	1	1	1	1	1	1	1	1	1	1	1	1	1	1	1	1
143	327	CN	2B	16	glasses	dress	l	glasses	1	1	1	1	1	1	1	1	1	1	1	1	1	1	1	1	1	1	1	1	.	.	0	0	0	0	0	0	0	0	0	0	0	0	0	0	0	0	0	0	0
144	327	CN	2B	17	pudding	chalk	r	chalk	0	0	0	0	0	0	0	0	0	0	0	0	0	0	0	0	0	.	.	.	1	1	1	1	1	1	1	1	1	1	1	1	1	1	1	1	1	1	1	1	1
145	329	NC	1A	2	shorts	bucket	l	shorts	0	0	0	0	.	.	1	1	1	1	1	1	1	1	1	1	1	1	1	1	1	1	1	1	.	.	.	0	0	0	0	0	0	0	0	0	0	0	0	0	0
146	329	NC	1A	3	purse	sock	l	purse	1	1	1	1	1	1	1	1	1	1	1	1	1	1	1	1	1	.	.	.	0	0	0	0	0	0	0	0	0	0	0	0	0	0	0	0	0	0	0	0	0
147	329	NC	1A	4	hose	shovel	r	shovel	1	1	1	1	1	1	1	1	1	1	1	1	1	1	1	1	1	1	1	1	1	1	1	1	1	1	1	1	1	1	1	1	1	1	1	1	1	1	1	1	1
148	329	NC	1A	5	glove	lamp	r	lamp	1	1	1	1	1	1	1	.	.	0	0	0	0	0	0	0	0	0	0	0	0	0	0	0	0	0	0	0	0	0	0	0	0	0	0	0	0	0	0	0	0
149	329	NC	1B	6	can	donut	l	can	1	1	1	1	1	1	1	1	1	1	1	1	1	1	1	1	1	1	1	1	1	.	.	.	.	0	0	0	0	0	0	0	0	0	0	0	0	0	0	0	0
150	329	NC	1B	7	bib	comb	r	comb	1	1	1	1	1	1	1	1	1	1	1	1	1	1	1	1	1	1	1	1	1	1	1	1	1	1	1	1	1	1	1	1	1	1	1	1	1	1	1	1	1
151	329	NC	1B	8	muffin	necklace	l	muffin	0	0	0	0	0	0	0	0	0	0	0	0	0	0	0	0	0	0	0	0	0	0	0	0	0	0	0	0	0	0	0	0	0	0	0	0	0	0	0	0	0
152	329	NC	1B	9	scissors	plate	r	plate	0	0	0	0	0	0	0	0	0	0	0	0	0	0	0	0	0	0	0	0	0	0	0	0	0	0	0	0	0	0	0	0	0	0	0	0	0	0	0	0	0
153	329	NC	2A	10	crib	slide	l	crib	0	0	0	0	0	0	0	0	0	0	0	0	0	0	0	0	0	0	0	0	0	0	0	0	0	0	0	0	0	0	0	0	0	0	0	0	0	0	0	0	0
154	329	NC	2A	11	knife	boot	r	boot	0	0	0	0	0	0	0	0	0	0	0	0	0	0	0	0	0	0	0	0	0	0	0	0	0	0	0	0	0	0	0	0	0	0	0	0	0	0	0	0	0
155	329	NC	2A	12	zipper	hammer	r	hammer	0	0	0	0	0	0	0	0	0	0	0	0	0	0	0	0	0	0	0	0	0	0	0	0	0	0	0	0	0	0	0	0	0	0	0	0	0	0	0	0	0
156	329	NC	2A	13	ladder	flag	l	ladder	0	0	0	0	0	0	0	0	0	0	0	0	0	0	0	0	0	0	0	0	0	0	0	0	0	0	0	0	0	0	0	0	0	0	0	0	0	0	0	0	0
157	329	NC	2B	14	slipper	belt	l	slipper	0	0	0	0	0	0	.	.	1	1	1	1	1	1	1	1	1	1	1	1	1	1	1	1	1	1	1	1	1	1	1	1	1	1	1	1	1	1	1	.	.
158	329	NC	2B	15	tape	puzzle	r	puzzle	0	0	0	0	0	0	0	0	0	0	0	0	0	0	0	0	.	.	1	1	1	1	1	1	1	1	1	1	1	1	1	1	1	1	1	1	1	1	1	1	1
159	329	NC	2B	16	glasses	dress	l	glasses	1	1	1	1	1	1	1	1	1	.	.	0	0	0	0	0	0	0	0	0	0	0	0	0	0	0	0	0	0	0	.	.	1	1	1	1	1	1	1	1	1
160	329	NC	2B	17	pudding	chalk	r	chalk	0	0	0	0	0	0	0	0	0	0	0	.	.	.	1	1	1	1	1	1	1	1	1	1	1	1	1	1	1	1	1	1	1	1	1	1	1	1	1	1	1
161	330	NC	1A	2	crib	slide	l	crib	0	0	0	0	0	0	0	0	0	0	0	0	0	0	0	0	0	0	0	0	0	0	0	0	0	0	0	0	0	0	0	0	0	0	0	0	0	0	0	0	0
162	330	NC	1A	3	knife	boot	r	boot	0	0	0	0	0	0	0	0	0	0	0	0	0	0	0	0	0	0	0	.	.	.	1	1	1	1	1	1	1	1	1	1	1	1	1	1	1	1	1	1	1
163	330	NC	1A	4	zipper	hammer	r	hammer	0	0	0	0	0	0	0	0	0	0	0	0	0	0	0	0	0	0	0	0	0	0	0	0	0	0	0	0	0	0	0	0	0	0	0	0	0	0	0	0	0
164	330	NC	1A	5	ladder	flag	l	ladder	0	0	0	0	0	0	0	0	0	0	0	0	0	0	0	0	0	0	0	0	0	0	0	0	0	0	0	0	0	0	0	0	0	0	0	0	0	0	0	0	0
165	330	NC	1B	6	slipper	belt	l	slipper	0	0	0	0	0	0	0	0	0	0	0	0	0	0	0	0	0	0	0	0	0	0	0	0	0	0	0	0	0	0	0	0	0	0	0	0	0	0	0	0	0
166	330	NC	1B	7	tape	puzzle	r	puzzle	1	1	1	1	1	1	1	1	1	1	1	1	1	1	1	1	1	1	1	1	1	1	1	1	1	1	1	1	1	1	1	1	1	1	1	1	1	1	1	1	1
167	330	NC	1B	8	glasses	dress	l	glasses	.	.	.	.	.	.	.	.	.	.	.	.	.	.	1	1	1	1	1	1	1	1	1	1	1	1	1	1	1	1	.	.	0	0	0	0	0	0	0	0	0
168	330	NC	1B	9	pudding	chalk	r	chalk	0	0	0	0	0	0	0	0	0	0	0	0	0	0	0	.	.	1	1	1	1	1	1	1	1	1	1	1	1	1	1	1	1	1	1	1	1	1	1	1	1
169	330	NC	2A	10	shorts	bucket	l	shorts	1	1	1	1	1	1	1	1	1	1	1	1	1	1	1	1	1	1	1	1	1	1	1	1	1	1	1	1	1	1	1	1	1	1	1	1	1	1	1	1	1
170	330	NC	2A	11	purse	sock	l	purse	1	1	.	.	.	0	0	0	0	0	0	0	0	0	0	0	0	0	0	0	0	0	0	0	0	0	0	0	0	0	0	0	0	0	0	0	0	0	0	.	.
171	330	NC	2A	12	hose	shovel	r	shovel	1	1	1	1	1	1	1	1	1	1	1	1	1	1	1	1	1	1	1	1	1	1	1	1	1	1	1	1	1	1	1	1	1	1	1	1	1	1	.	-	-
172	330	NC	2A	13	glove	lamp	r	lamp	1	1	1	1	1	1	1	1	1	1	1	1	1	1	1	1	.	.	0	0	0	0	0	0	0	0	0	0	0	0	0	.	.	.	1	1	1	1	1	1	1
173	330	NC	2B	14	can	donut	l	can	0	0	0	0	0	0	0	0	0	0	0	0	0	0	0	0	0	0	0	0	0	0	0	0	0	0	0	0	0	0	0	0	0	0	0	0	0	0	0	.	.
174	330	NC	2B	15	bib	comb	r	comb	1	1	1	1	1	1	1	1	1	1	1	1	1	1	1	1	1	1	1	.	.	0	0	0	0	0	0	0	0	0	0	0	0	0	0	0	0	0	0	0	0
175	330	NC	2B	16	muffin	necklace	l	muffin	0	0	0	0	0	0	0	0	0	0	0	0	0	0	0	0	0	0	0	0	0	0	0	0	0	0	0	0	0	.	.	1	1	1	1	1	1	1	1	1	1
176	330	NC	2B	17	scissors	plate	r	plate	1	.	.	.	0	0	0	0	0	0	0	0	0	0	0	0	0	0	0	0	0	0	0	0	0	0	0	0	0	0	0	0	0	0	0	0	0	0	0	.	.
177	331	CN	1A	2	pudding	chalk	r	chalk	0	0	0	0	0	0	0	0	0	0	0	0	0	0	0	0	0	0	0	0	0	0	0	0	0	0	0	0	0	0	0	0	0	0	0	0	0	0	0	0	0
178	331	CN	1A	3	tape	puzzle	l	tape	0	0	0	0	0	0	0	0	0	0	0	0	0	0	0	0	0	0	0	0	0	0	0	0	0	0	0	0	0	0	0	0	0	.	.	1	1	1	1	1	1
179	331	CN	1A	4	slipper	belt	r	belt	1	1	1	1	1	1	1	1	1	1	1	1	1	1	1	1	1	1	1	.	.	.	.	0	0	0	0	0	0	0	0	0	0	0	0	0	0	0	0	0	0
180	331	CN	1A	5	glasses	dress	l	glasses	1	1	1	1	1	1	1	1	1	1	1	1	1	1	1	1	1	1	1	1	1	1	1	1	1	1	1	1	1	1	.	.	0	0	0	0	0	0	0	0	0
181	331	CN	1B	6	ladder	flag	l	ladder	1	1	1	1	1	1	1	1	1	1	1	1	1	1	1	1	1	1	1	1	1	1	.	.	0	0	0	0	0	0	0	0	0	0	0	0	0	0	0	0	0
182	331	CN	1B	7	slide	crib	r	crib	0	0	0	0	0	0	0	0	0	0	0	0	0	0	0	0	.	.	1	1	1	1	1	1	1	1	1	1	1	1	1	1	1	1	1	1	1	1	1	1	1
183	331	CN	1B	8	zipper	hammer	r	hammer	0	0	0	0	0	0	0	0	0	0	0	0	0	0	0	0	0	0	0	0	0	0	0	0	0	0	.	.	1	1	1	1	1	1	1	1	1	1	1	1	1
184	331	CN	1B	9	boot	knife	l	boot	.	.	.	1	1	1	1	1	1	1	1	1	1	1	1	1	1	1	1	1	1	1	1	1	.	.	0	0	0	0	0	0	0	0	0	0	0	0	0	0	0
185	331	CN	2A	10	can	donut	r	donut	0	0	0	0	0	0	0	0	0	0	0	0	0	0	0	0	0	0	0	0	0	0	0	0	0	0	0	0	0	0	0	0	0	0	0	0	0	.	.	1	1
186	331	CN	2A	11	necklace	muffin	r	muffin	0	0	0	0	0	0	0	0	0	.	.	1	1	1	1	1	1	1	1	1	1	1	1	1	1	1	1	1	1	1	1	1	1	1	1	1	1	1	1	1	1
187	331	CN	2A	12	comb	bib	l	comb	1	1	1	1	1	1	1	1	1	1	1	1	1	1	1	1	1	1	1	1	1	1	1	1	1	1	1	1	1	1	1	1	1	1	1	1	1	1	.	.	0
188	331	CN	2A	13	scissors	plate	r	plate	0	0	0	0	0	0	0	0	0	0	0	0	.	.	1	1	1	1	1	1	1	1	1	1	1	1	1	1	1	1	1	1	1	1	1	1	1	1	1	1	1
189	331	CN	2B	14	lamp	glove	l	lamp	1	1	1	1	1	1	1	1	1	1	1	1	1	1	1	1	1	1	1	1	1	1	1	1	1	1	1	1	1	1	1	1	1	1	1	1	1	1	1	1	1
190	331	CN	2B	15	purse	sock	l	purse	0	0	0	0	0	0	0	0	0	0	0	0	0	0	0	0	0	0	0	0	0	0	0	0	0	0	0	0	0	0	0	0	0	0	0	0	0	0	0	0	0
191	331	CN	2B	16	shorts	bucket	r	bucket	0	0	0	0	0	0	0	0	0	0	0	0	0	0	0	0	0	0	0	0	0	.	.	.	1	1	1	1	1	1	1	1	.	.	0	0	0	0	0	0	0
192	331	CN	2B	17	shovel	hose	l	shovel	0	0	0	0	0	0	0	0	0	0	0	0	0	0	0	0	0	0	0	0	0	0	0	0	0	0	0	0	0	0	0	0	0	0	0	0	0	0	0	0	0
193	333	CN	1A	2	shorts	bucket	r	bucket	0	0	0	0	0	0	0	0	0	0	0	0	0	0	0	0	0	0	0	0	0	0	0	0	0	0	0	0	0	0	0	0	0	0	0	0	0	0	0	0	0
194	333	CN	1A	3	purse	sock	r	sock	0	0	0	0	0	0	0	0	0	0	0	0	0	0	0	0	0	0	0	0	0	0	0	0	0	0	0	0	0	0	.	.	1	1	1	1	1	1	1	1	1
195	333	CN	1A	4	hose	shovel	l	hose	0	0	0	0	0	0	0	0	0	0	0	0	0	0	0	0	0	0	0	0	0	0	0	0	0	0	0	0	0	0	0	0	0	0	0	0	0	0	0	0	0
196	333	CN	1A	5	glove	lamp	l	glove	.	.	1	1	1	1	1	1	1	1	1	1	1	1	1	1	1	1	1	1	1	1	1	1	1	1	1	.	.	0	0	0	0	0	0	0	0	0	0	0	0
197	333	CN	1B	6	can	donut	r	donut	0	0	0	0	0	0	0	0	0	0	0	0	0	0	0	0	0	0	0	0	0	0	0	0	.	.	1	1	1	1	1	1	1	1	1	1	1	1	1	1	1
198	333	CN	1B	7	bib	comb	l	bib	0	0	0	0	0	0	0	0	0	0	0	0	0	0	0	0	0	.	.	.	.	.	.	1	1	1	1	1	1	1	1	1	1	1	1	1	.	.	0	0	0
199	333	CN	1B	8	muffin	necklace	r	necklace	.	.	.	0	0	0	0	0	0	.	.	1	1	1	1	1	1	1	1	1	1	1	1	1	1	1	1	1	1	1	1	1	1	1	1	1	1	1	1	1	1
200	333	CN	1B	9	scissors	plate	l	scissors	0	0	0	0	0	0	0	0	0	0	0	0	0	0	0	0	0	0	0	0	0	0	0	.	.	.	.	1	1	1	1	1	1	1	1	1	1	1	1	1	1
201	333	CN	2A	10	crib	slide	r	slide	0	0	0	0	0	0	0	0	0	0	.	.	.	.	1	1	1	1	1	1	1	1	1	1	1	1	1	1	1	1	1	1	1	1	1	1	1	1	1	1	1
202	333	CN	2A	11	knife	boot	l	knife	.	.	.	.	.	.	.	.	.	.	.	.	.	.	.	.	.	.	.	.	.	.	.	.	0	0	0	0	0	0	0	0	0	0	0	0	0	0	0	0	0
203	333	CN	2A	12	zipper	hammer	l	zipper	1	1	1	1	1	1	1	1	1	1	1	1	1	1	1	1	1	1	1	1	1	1	1	1	1	1	1	1	.	.	0	0	0	0	0	0	0	0	0	0	0
204	333	CN	2A	13	ladder	flag	r	flag	1	1	1	1	1	1	1	1	1	1	1	1	1	1	1	1	1	1	1	1	1	1	1	1	1	1	1	1	1	1	1	1	1	1	1	1	1	1	1	1	1
205	333	CN	2B	14	slipper	belt	r	belt	1	1	1	1	1	1	1	1	1	1	1	1	1	1	1	1	1	1	1	1	1	1	1	1	1	1	1	1	1	1	1	1	1	1	1	1	1	1	1	1	1
206	333	CN	2B	15	tape	puzzle	l	tape	0	0	0	0	0	0	0	0	0	0	0	0	0	0	0	0	0	0	0	0	0	0	0	0	0	0	0	0	0	0	0	0	0	0	0	0	0	0	0	0	0
207	333	CN	2B	16	glasses	dress	r	dress	1	1	1	1	.	.	0	0	0	0	0	0	0	0	0	0	0	0	0	0	0	0	0	0	0	0	0	0	.	.	1	1	1	1	1	1	1	1	1	1	1
208	334	CN	1A	2	pudding	chalk	l	pudding	1	1	1	1	1	1	1	1	1	1	1	1	1	1	1	1	1	1	1	1	1	1	1	1	.	.	0	0	0	0	0	0	0	0	0	0	0	0	0	0	0
209	334	CN	1A	3	tape	puzzle	r	puzzle	1	1	1	1	1	1	1	1	1	1	1	1	1	1	1	1	1	1	1	1	1	1	1	1	1	1	1	1	1	1	1	1	1	1	1	1	1	1	1	1	1
210	334	CN	1A	4	slipper	belt	l	slipper	0	0	0	0	0	0	0	0	0	0	0	0	0	0	0	0	0	0	0	0	0	0	0	0	0	0	0	0	0	0	0	0	0	0	0	0	0	0	0	0	0
211	334	CN	1A	5	glasses	dress	r	dress	.	.	.	.	.	.	.	.	.	.	.	.	.	1	1	1	1	1	1	1	1	1	1	1	1	1	1	1	1	1	1	1	1	1	1	1	1	1	1	1	1
212	334	CN	1B	6	ladder	flag	r	flag	0	0	0	0	0	0	0	0	0	0	0	0	0	0	0	0	.	.	1	1	1	1	1	1	1	1	1	1	1	1	1	1	1	1	1	1	1	1	1	1	1
213	334	CN	1B	7	slide	crib	l	slide	1	1	1	1	1	1	1	1	1	1	1	1	1	1	1	1	1	1	1	1	1	1	1	1	1	1	1	1	1	1	1	1	1	1	.	.	0	0	0	0	0
214	334	CN	1B	8	zipper	hammer	l	zipper	1	1	1	1	1	1	1	1	1	1	1	1	1	1	1	1	1	1	1	1	1	.	.	.	.	0	0	0	0	0	0	0	0	0	0	0	0	0	0	0	0
215	334	CN	1B	9	boot	knife	r	knife	.	.	.	.	.	.	.	.	.	.	.	.	.	.	.	.	.	.	.	.	.	.	.	.	.	.	1	1	1	1	1	1	1	1	1	1	1	1	1	1	1
216	334	CN	2A	10	can	donut	l	can	.	.	.	.	.	.	.	.	.	.	.	.	.	.	.	.	.	.	.	.	.	.	.	.	.	.	.	.	.	.	.	.	.	.	.	.	.	.	.	.	.
217	334	CN	2A	11	necklace	muffin	l	necklace	1	1	1	1	1	1	1	1	1	1	1	1	1	1	1	.	.	.	0	0	0	0	0	0	0	0	0	0	0	0	0	0	0	0	0	0	0	0	0	0	0
218	334	CN	2A	12	comb	bib	r	bib	1	1	1	1	1	1	1	1	1	1	1	1	1	1	1	1	1	1	1	1	1	1	1	1	1	1	1	1	1	1	1	1	1	1	1	1	1	1	1	1	1
219	334	CN	2A	13	scissors	plate	l	scissors	1	1	1	1	1	1	.	.	0	0	0	0	0	0	0	0	0	0	0	0	0	0	0	0	0	0	0	0	0	0	0	0	0	0	0	0	0	0	0	0	0
220	334	CN	2B	14	lamp	glove	r	glove	1	1	1	1	1	1	1	1	1	1	1	1	1	1	1	1	1	1	1	1	1	1	1	1	1	.	.	.	0	0	0	0	0	0	0	0	0	0	0	0	0
221	334	CN	2B	15	purse	sock	r	sock	1	1	1	1	1	1	1	1	1	1	1	1	1	1	1	1	1	1	1	1	1	1	1	1	1	.	-	-	-	-	-	-	-	-	-	-	-	-	-	-	-
222	334	CN	2B	16	shorts	bucket	l	shorts	1	1	1	1	1	1	1	1	1	1	1	1	1	1	1	1	1	1	1	1	1	1	1	1	1	1	1	1	1	1	1	1	1	1	1	1	1	1	1	1	1
223	334	CN	2B	17	shovel	hose	r	hose	1	1	1	1	1	1	1	1	1	1	.	.	0	0	0	0	0	0	0	0	0	0	0	0	0	0	0	0	0	0	0	0	0	0	0	0	0	0	0	0	0
224	335	NC	1A	2	pudding	chalk	l	pudding	.	.	.	.	.	.	.	.	.	.	.	.	.	.	.	.	.	.	.	.	.	.	.	.	.	0	0	0	0	0	0	0	0	0	0	0	0	0	0	0	0
225	335	NC	1A	3	tape	puzzle	r	puzzle	1	1	1	1	1	1	1	1	1	1	1	1	1	1	1	1	1	1	1	1	1	1	1	1	1	1	1	1	1	1	1	1	1	1	1	1	1	1	1	1	1
226	335	NC	1A	4	slipper	belt	l	slipper	1	1	1	1	1	1	1	1	1	1	1	1	1	1	1	1	1	1	1	1	1	.	.	0	0	0	0	0	0	0	0	0	0	0	0	0	0	0	0	0	0
227	335	NC	1A	5	glasses	dress	r	dress	1	1	1	1	1	1	1	1	1	1	1	.	.	0	0	0	0	0	0	0	0	0	0	0	0	0	.	.	1	1	1	1	1	1	1	1	1	1	1	1	1
228	335	NC	1B	6	ladder	flag	r	flag	1	1	1	1	1	1	1	1	1	1	1	1	1	1	1	1	1	1	1	1	1	1	1	1	1	1	.	.	0	0	0	0	0	0	0	0	0	0	0	0	0
229	335	NC	1B	7	slide	crib	l	slide	0	0	0	0	0	0	0	0	0	0	0	0	0	0	0	0	0	0	0	0	0	0	0	0	0	0	0	0	0	0	0	0	0	0	0	0	0	0	0	0	0
230	335	NC	1B	8	zipper	hammer	l	zipper	1	1	1	1	1	1	1	1	1	1	1	1	1	1	1	1	1	1	1	1	1	.	.	0	0	0	0	0	0	0	0	0	0	0	0	0	0	0	0	0	0
231	335	NC	1B	9	boot	knife	r	knife	0	0	0	0	0	0	0	0	0	0	0	0	0	0	0	0	0	0	0	0	0	0	0	0	0	0	0	0	.	-	-	-	-	-	-	-	-	-	-	-	-
232	335	NC	2A	10	can	donut	l	can	0	0	0	0	0	0	0	0	0	0	0	0	0	0	0	0	0	0	0	0	0	0	0	0	0	0	0	0	0	0	0	0	0	0	0	0	0	0	0	0	0
233	335	NC	2A	11	necklace	muffin	l	necklace	0	0	0	0	0	0	0	0	0	0	0	0	0	0	0	0	0	0	0	0	0	0	0	.	.	.	.	.	1	1	1	1	1	1	1	1	1	1	1	1	1
234	335	NC	2A	12	comb	bib	r	bib	.	.	0	0	0	0	0	0	0	0	0	0	0	0	0	0	0	.	.	.	1	1	1	1	1	1	1	1	1	1	1	1	1	1	1	1	1	1	1	1	1
235	335	NC	2A	13	scissors	plate	l	scissors	1	1	1	1	1	1	1	1	.	.	0	0	0	0	0	0	0	.	.	1	1	1	1	1	1	1	1	1	.	-	-	-	-	-	-	-	-	-	.	0	0
236	335	NC	2B	14	lamp	glove	r	glove	0	0	0	0	0	0	0	0	0	0	0	0	0	.	.	1	1	1	1	1	1	1	1	1	1	1	1	1	1	1	1	1	1	1	1	1	1	1	1	1	1
237	335	NC	2B	15	purse	sock	r	sock	1	1	1	1	1	1	1	1	1	1	1	1	1	1	1	1	1	1	1	1	1	1	1	1	1	1	1	1	1	1	1	1	1	1	1	1	1	1	1	1	1
238	335	NC	2B	16	shorts	bucket	l	shorts	.	.	.	1	1	1	1	1	1	1	1	1	1	1	1	1	1	1	1	1	1	1	1	1	1	1	1	1	1	1	1	1	1	1	1	1	.	.	0	0	0
239	335	NC	2B	17	shovel	hose	r	hose	1	1	1	1	1	1	1	1	1	1	1	1	1	1	1	1	1	1	1	1	1	1	1	1	1	1	1	1	1	1	1	1	1	1	1	1	1	1	1	1	1
240	336	CN	1A	2	can	donut	r	donut	1	1	1	1	1	1	1	1	1	1	1	1	1	1	1	1	1	1	1	1	1	1	.	-	-	-	-	-	-	-	-	-	-	-	-	-	-	-	-	-	-
241	336	CN	1A	3	necklace	muffin	r	muffin	1	1	1	1	1	1	1	1	1	1	1	1	1	1	1	1	1	1	1	1	1	1	1	1	1	1	1	1	1	1	1	1	1	.	.	0	0	0	0	0	0
242	336	CN	1A	4	comb	bib	l	comb	1	1	1	1	1	1	1	1	1	1	1	1	.	.	0	0	0	0	0	0	0	0	0	0	0	0	0	0	0	0	0	0	0	0	0	0	0	0	0	0	0
243	336	CN	1A	5	scissors	plate	r	plate	0	0	0	0	0	0	0	0	0	0	0	0	0	0	.	.	1	1	1	1	1	1	1	1	1	1	1	1	1	1	1	1	1	1	1	1	1	1	1	1	1
244	336	CN	1B	8	shorts	bucket	r	bucket	0	0	0	0	0	.	.	1	1	1	1	1	1	1	1	1	1	1	1	1	1	1	1	1	1	1	1	1	1	1	1	1	1	1	1	1	1	1	1	1	1
245	336	CN	1B	9	shovel	hose	l	shovel	.	.	0	0	0	0	0	0	0	0	0	0	0	0	0	0	0	0	0	0	0	0	0	0	0	0	0	0	0	0	0	0	0	0	0	0	0	0	0	0	0
246	336	CN	2A	10	pudding	chalk	r	chalk	1	1	1	1	1	1	1	1	1	1	1	1	1	1	1	1	1	1	1	1	1	1	.	.	0	0	0	0	0	0	0	0	0	0	0	0	0	0	0	0	0
247	336	CN	2A	11	tape	puzzle	l	tape	0	0	0	0	0	0	0	0	0	0	0	0	0	0	0	0	0	0	0	0	0	0	0	0	0	0	0	0	0	0	0	0	0	0	0	0	0	0	0	0	0
248	336	CN	2A	12	slipper	belt	r	belt	0	0	0	0	0	0	0	0	0	0	0	0	0	0	0	0	0	0	0	0	0	0	0	0	.	.	1	1	1	1	1	1	1	1	1	1	1	1	1	1	1
249	336	CN	2A	13	glasses	dress	l	glasses	-	-	-	-	-	-	-	-	-	-	-	-	-	-	-	-	-	.	0	0	0	0	0	0	0	0	0	0	0	0	0	0	0	0	0	0	0	0	0	0	0
250	336	CN	2B	14	ladder	flag	l	ladder	1	1	1	1	1	1	.	.	0	0	0	0	0	0	0	0	0	0	0	0	0	.	.	1	1	1	1	1	1	1	1	1	1	1	1	1	1	1	1	1	1
251	336	CN	2B	15	slide	crib	r	crib	0	0	0	0	0	0	0	0	0	0	0	0	0	0	0	0	0	0	0	0	0	0	0	0	0	0	0	0	0	0	0	0	0	0	0	0	0	0	0	0	0
252	336	CN	2B	16	zipper	hammer	r	hammer	0	0	0	0	0	0	0	0	0	0	0	0	0	0	0	0	0	0	0	0	0	0	0	0	0	0	0	0	0	0	0	0	0	0	0	0	0	0	0	0	.
253	336	CN	2B	17	boot	knife	l	boot	1	1	1	1	1	1	1	1	1	1	1	1	1	1	1	1	1	1	1	1	1	.	.	0	0	0	0	0	0	0	0	0	0	0	0	0	0	0	0	0	0
254	339	NC	1A	2	shorts	bucket	r	bucket	1	1	.	.	0	0	0	0	0	0	0	0	0	0	0	0	0	0	0	0	0	0	0	0	0	0	0	0	0	0	0	0	0	0	0	0	0	0	0	0	0
255	339	NC	1A	3	purse	sock	r	sock	1	1	1	1	1	1	1	1	1	1	1	1	1	1	1	1	1	1	1	1	1	1	1	1	1	1	1	1	1	1	1	1	1	1	1	1	1	1	1	1	1
256	339	NC	1A	4	hose	shovel	l	hose	1	1	1	1	1	1	1	1	1	1	1	1	1	1	1	1	.	.	0	0	0	0	0	0	0	0	0	0	0	0	0	0	0	0	0	0	0	0	0	0	0
257	339	NC	1A	5	glove	lamp	l	glove	1	1	1	1	1	1	1	1	1	1	1	1	1	1	1	1	1	1	1	1	1	1	1	1	1	1	1	1	1	.	.	0	0	0	0	0	0	0	0	0	0
258	339	NC	1B	6	can	donut	r	donut	0	0	0	0	0	0	0	0	0	0	0	0	0	0	0	0	0	0	0	0	0	0	0	0	0	0	0	0	0	0	0	0	0	0	0	0	0	0	0	0	0
259	339	NC	1B	7	bib	comb	l	bib	0	0	0	0	0	0	0	0	0	0	0	0	0	0	0	.	.	1	1	1	1	1	1	1	1	1	1	1	1	1	1	1	1	1	1	1	1	1	1	1	1
260	339	NC	1B	8	muffin	necklace	r	necklace	1	1	1	1	1	1	1	1	1	1	1	1	1	1	1	1	1	1	1	1	1	1	1	1	1	1	1	1	1	1	1	1	1	1	1	1	1	1	1	1	1
261	339	NC	1B	9	scissors	plate	l	scissors	0	0	0	0	0	0	0	0	0	0	0	0	0	0	0	0	0	0	0	0	0	0	0	0	0	0	0	0	0	.	.	1	1	1	1	1	1	1	1	1	1
262	339	NC	2A	10	crib	slide	r	slide	1	1	1	1	1	1	1	1	1	1	1	1	1	1	1	1	1	1	1	1	1	1	1	1	1	1	1	.	.	.	0	0	0	0	0	0	0	0	0	0	0
263	339	NC	2A	11	knife	boot	l	knife	1	1	1	1	1	1	1	1	1	1	1	1	1	1	1	1	1	1	1	1	1	1	1	1	1	1	1	1	1	1	1	1	1	1	1	1	1	1	1	1	1
264	339	NC	2A	12	zipper	hammer	l	zipper	1	1	1	1	1	1	1	1	1	1	1	1	1	.	.	.	0	0	0	0	0	0	0	0	0	0	0	0	0	0	0	0	0	0	0	0	0	0	0	0	0
265	339	NC	2A	13	ladder	flag	r	flag	.	.	.	.	.	.	.	.	.	0	0	0	0	0	0	0	0	0	0	0	0	0	0	0	0	0	0	0	0	0	0	0	0	0	0	0	0	0	0	0	0
266	339	NC	2B	14	slipper	belt	r	belt	0	0	0	0	0	0	0	0	0	0	0	0	0	0	0	0	0	0	0	0	0	0	0	0	0	0	0	0	0	0	0	0	0	0	0	0	0	0	0	0	0
267	339	NC	2B	15	tape	puzzle	l	tape	0	0	0	0	0	0	0	0	0	0	0	0	0	0	0	0	0	0	0	0	0	0	0	0	0	0	0	0	0	0	0	0	0	0	0	0	0	0	0	0	0
268	339	NC	2B	16	glasses	dress	r	dress	1	1	1	1	1	1	1	1	1	1	1	1	1	1	1	1	1	1	1	1	1	1	1	1	1	1	1	1	1	.	.	0	0	0	0	0	0	0	0	0	0
269	339	NC	2B	17	pudding	chalk	l	pudding	1	1	1	1	1	1	1	1	1	1	1	.	.	0	0	0	0	0	0	0	0	0	0	0	0	0	0	0	0	0	0	0	0	0	0	0	0	0	0	0	0
270	340	NC	1A	2	can	donut	l	can	0	0	0	0	0	0	0	0	0	0	0	0	0	0	0	0	0	0	0	.	.	.	.	.	1	1	1	1	1	1	1	1	1	1	1	1	1	1	1	1	1
271	340	NC	1A	3	necklace	muffin	l	necklace	0	0	0	0	0	0	0	0	0	0	0	0	0	0	0	0	0	0	0	0	0	0	0	0	0	.	1	1	1	1	1	1	1	1	1	1	1	1	1	1	1
272	340	NC	1A	4	comb	bib	r	bib	1	1	1	1	1	1	1	1	1	1	1	1	1	1	1	1	1	1	1	.	.	0	0	0	0	0	0	0	0	0	0	0	0	0	0	0	0	0	0	0	0
273	340	NC	1A	5	scissors	plate	l	scissors	0	0	0	0	0	0	0	0	0	0	0	0	0	0	.	.	1	1	1	1	1	1	1	1	1	1	1	1	1	1	1	1	1	1	1	1	.	.	0	0	0
274	340	NC	1B	6	lamp	glove	r	glove	0	0	0	0	0	0	0	0	0	0	0	0	0	0	0	0	.	.	.	.	.	1	1	1	1	1	1	1	1	1	1	1	1	1	1	1	1	1	1	1	1
275	340	NC	1B	8	shorts	bucket	l	shorts	1	1	1	1	.	.	0	0	0	0	0	0	0	0	0	0	0	0	0	0	0	0	0	0	0	0	0	0	0	0	0	0	0	0	0	0	0	0	0	0	0
276	340	NC	1B	9	shovel	hose	r	hose	0	0	0	0	0	0	0	0	0	0	0	0	0	0	0	0	0	0	0	0	0	0	0	0	0	0	0	0	0	0	0	0	0	.	1	1	1	1	1	1	1
277	340	NC	2A	10	pudding	chalk	l	pudding	1	1	1	1	1	1	1	1	1	1	1	1	1	1	1	1	1	1	1	1	1	1	1	1	1	1	1	1	1	1	1	1	1	1	1	1	1	1	1	1	1
278	340	NC	2A	11	tape	puzzle	r	puzzle	1	1	1	1	1	1	1	1	1	1	1	1	1	1	1	1	1	1	1	1	1	1	1	1	1	1	1	1	1	1	1	1	1	1	1	1	1	1	1	1	1
279	340	NC	2A	12	slipper	belt	l	slipper	1	1	1	1	1	1	1	1	1	1	1	1	1	.	.	.	.	0	0	0	0	0	0	0	0	0	0	0	0	0	0	0	0	0	0	0	0	0	0	0	0
280	340	NC	2A	13	glasses	dress	r	dress	.	.	1	1	1	1	1	1	1	1	1	1	1	1	1	1	1	1	1	1	1	1	1	1	1	1	1	1	1	1	1	1	1	1	1	1	1	1	1	1	1
281	340	NC	2B	14	ladder	flag	r	flag	1	1	1	1	1	1	1	1	1	1	1	1	1	1	1	1	1	1	1	1	1	1	1	1	1	1	1	1	1	1	1	1	1	1	1	1	1	1	1	1	.
282	340	NC	2B	15	slide	crib	l	slide	1	1	1	1	1	1	1	1	1	1	1	1	1	1	1	.	.	.	.	.	0	0	0	0	0	0	0	0	0	0	0	0	0	0	0	0	0	0	0	0	0
283	340	NC	2B	16	zipper	hammer	l	zipper	1	1	1	1	1	1	1	1	1	1	1	1	1	1	1	1	1	1	1	1	1	1	1	1	1	1	1	1	1	1	1	1	1	1	1	1	1	1	1	1	1
284	340	NC	2B	17	boot	knife	r	knife	1	1	1	1	1	1	1	1	1	1	1	1	1	1	1	1	1	1	1	1	1	.	.	0	0	0	0	0	0	0	0	0	0	0	0	0	0	0	0	0	0
285	341	CN	1A	2	crib	slide	r	slide	0	0	0	0	0	0	0	0	0	0	0	0	0	.	-	-	-	-	-	-	-	-	-	-	-	-	-	-	-	-	-	-	-	.	0	0	0	0	0	0	0
286	341	CN	1A	3	knife	boot	l	knife	0	0	0	0	0	0	0	0	0	0	0	0	0	0	0	0	0	0	0	0	0	0	0	0	0	0	0	0	0	0	0	0	0	0	0	0	0	0	0	0	0
287	341	CN	1A	4	zipper	hammer	l	zipper	1	1	1	1	1	1	1	1	1	1	1	1	1	1	1	1	1	1	1	1	1	1	1	1	1	1	1	1	1	1	1	1	1	1	1	1	1	1	1	1	1
288	341	CN	1A	5	ladder	flag	r	flag	0	0	0	0	.	.	1	1	1	1	1	1	1	1	1	1	1	1	1	1	1	1	1	1	1	1	1	1	1	1	1	1	1	1	1	1	1	1	1	1	1
289	341	CN	1B	6	slipper	belt	r	belt	0	0	0	0	0	0	0	0	0	0	0	0	0	0	0	.	-	-	-	-	-	-	-	-	-	-	-	-	-	.	.	0	0	0	0	0	0	0	0	0	0
290	341	CN	1B	7	tape	puzzle	l	tape	0	0	0	0	0	0	0	0	0	0	0	0	0	0	0	0	0	0	0	0	0	0	0	0	0	0	0	0	0	0	0	0	0	0	0	0	0	0	0	0	0
291	341	CN	1B	8	glasses	dress	r	dress	.	.	.	.	.	0	0	0	0	0	0	0	0	0	0	0	0	0	0	0	0	0	0	0	0	0	0	0	0	0	0	0	0	0	.	.	1	1	1	1	1
292	341	CN	1B	9	pudding	chalk	l	pudding	.	.	.	0	0	0	0	0	0	0	0	0	0	0	0	0	0	0	0	0	0	0	0	0	0	0	0	0	.	.	1	1	1	1	1	1	1	1	1	1	1
293	341	CN	2A	10	shorts	bucket	r	bucket	0	0	0	0	0	0	0	0	0	0	0	0	.	.	1	1	1	1	1	1	1	1	1	1	1	1	1	1	1	1	1	1	1	1	1	1	1	1	1	1	1
294	341	CN	2A	11	purse	sock	r	sock	0	0	0	0	0	0	0	0	0	0	0	0	0	.	-	-	-	-	-	-	-	-	-	-	.	0	0	0	0	0	0	0	0	0	0	0	0	0	0	.	.
295	341	CN	2A	12	hose	shovel	l	hose	0	0	0	0	0	0	0	0	0	0	0	0	0	0	0	0	0	0	0	0	0	0	0	0	0	.	.	1	1	1	1	1	1	1	1	1	1	1	1	1	1
296	341	CN	2A	13	glove	lamp	l	glove	0	0	0	0	0	0	0	0	0	0	0	0	0	0	0	0	0	0	0	0	0	0	0	0	0	0	0	0	.	.	.	1	1	.	-	-	-	-	-	-	-
297	341	CN	2B	14	can	donut	r	donut	.	.	.	0	0	0	0	0	0	0	0	0	0	0	0	0	0	0	0	0	0	0	0	0	0	0	0	0	0	0	0	0	0	0	0	0	0	0	0	0	0
298	341	CN	2B	15	bib	comb	l	bib	0	0	0	0	0	0	0	0	0	0	0	0	0	0	0	0	0	0	0	0	0	0	0	0	0	0	0	0	0	0	0	0	0	0	0	0	0	0	0	0	0
299	341	CN	2B	16	muffin	necklace	r	necklace	1	1	1	1	1	1	1	1	1	1	1	1	1	1	1	1	1	1	1	1	1	1	1	1	1	1	1	1	1	1	1	1	1	1	1	1	1	1	1	1	1
300	341	CN	2B	17	scissors	plate	l	scissors	.	.	.	.	1	1	1	1	1	1	1	1	1	1	1	1	1	1	1	1	1	1	1	1	1	1	1	1	1	1	1	1	1	1	1	1	1	1	1	1	1
301	342	NC	1A	2	crib	slide	r	slide	1	1	1	1	1	1	1	1	1	1	1	.	.	0	0	0	0	0	0	0	0	0	0	0	0	0	0	0	0	0	0	0	0	0	0	0	.	.	1	1	1
302	342	NC	1A	3	knife	boot	l	knife	1	1	1	1	1	1	1	1	1	1	1	1	1	1	1	1	1	1	1	1	1	1	1	1	1	1	1	1	1	1	1	1	1	1	1	1	1	1	1	1	1
303	342	NC	1A	4	zipper	hammer	l	zipper	1	1	1	1	1	1	1	1	1	1	1	1	1	.	0	0	0	0	0	0	0	0	0	0	0	0	0	0	0	0	0	0	0	0	0	0	0	0	0	0	0
304	342	NC	1A	5	ladder	flag	r	flag	0	0	0	0	0	0	0	0	0	0	0	0	0	0	0	0	0	0	0	0	0	0	0	0	0	0	0	0	0	0	0	0	0	0	0	0	0	0	0	0	0
305	342	NC	1B	6	slipper	belt	r	belt	0	0	0	0	0	0	0	0	0	0	0	0	0	0	0	0	0	0	0	0	0	.	.	1	1	1	1	1	1	1	1	1	1	1	1	1	1	.	.	0	0
306	342	NC	1B	7	tape	puzzle	l	tape	1	1	1	1	1	1	1	1	1	1	1	1	1	1	1	1	1	1	1	1	1	1	1	1	1	1	1	1	1	1	1	1	1	1	1	1	1	1	1	1	1
307	342	NC	1B	8	glasses	dress	r	dress	.	.	.	.	.	.	.	.	.	.	.	.	.	.	.	.	.	0	0	0	0	0	0	0	0	0	0	0	0	0	0	0	0	0	0	0	0	0	0	0	0
308	342	NC	1B	9	pudding	chalk	l	pudding	1	1	1	1	1	1	1	1	1	1	1	1	1	1	1	1	1	1	1	1	1	1	1	1	1	1	1	1	1	1	1	1	1	1	1	1	1	1	1	1	1
309	342	NC	2A	10	shorts	bucket	r	bucket	.	.	.	.	0	0	0	0	0	0	0	0	0	0	0	0	0	0	0	0	0	0	0	0	0	0	0	0	0	0	0	0	0	0	0	0	0	0	0	0	0
310	342	NC	2A	11	purse	sock	r	sock	0	0	0	0	0	0	0	0	0	0	0	0	0	0	0	0	0	0	0	0	0	0	0	0	0	0	0	0	0	0	0	0	0	0	0	0	0	0	0	0	0
311	342	NC	2A	12	hose	shovel	l	hose	1	1	1	1	1	1	1	1	1	1	1	1	1	1	1	1	1	1	1	1	1	1	1	1	1	1	1	.	.	0	0	0	0	0	0	0	0	0	0	0	0
312	342	NC	2A	13	glove	lamp	l	glove	1	1	1	1	1	1	1	1	1	1	1	1	1	1	1	1	1	1	1	1	1	1	1	1	1	1	1	1	1	1	1	1	1	1	1	1	1	1	1	1	1
313	342	NC	2B	14	can	donut	r	donut	1	1	1	1	1	1	1	1	1	1	1	1	1	1	1	1	1	1	1	1	1	1	1	1	1	1	1	1	1	1	1	1	1	1	1	1	1	1	1	1	1
314	342	NC	2B	15	bib	comb	l	bib	.	.	.	.	.	.	.	.	.	.	.	.	.	.	.	.	.	.	.	.	.	.	.	.	.	.	.	.	.	.	.	.	1	1	1	1	1	1	1	1	1
315	342	NC	2B	16	muffin	necklace	r	necklace	1	1	1	1	1	1	1	1	1	1	1	1	1	1	.	.	.	.	0	0	0	0	0	0	0	0	0	0	0	0	0	0	0	0	0	0	0	0	0	0	0
316	342	NC	2B	17	scissors	plate	l	scissors	.	.	.	.	.	.	.	.	.	.	.	.	.	.	.	.	.	.	.	.	.	0	0	0	0	0	0	0	0	0	0	0	0	0	0	0	0	0	.	.	1
317	343	CN	1A	2	crib	slide	l	crib	1	1	1	1	1	1	1	1	1	1	.	.	0	0	0	0	0	0	0	0	0	0	0	0	0	0	0	0	0	0	0	0	0	0	0	0	0	0	0	0	0
318	343	CN	1A	3	knife	boot	r	boot	0	0	0	0	0	0	0	0	0	0	0	0	.	.	.	1	1	1	1	1	1	1	1	1	1	1	1	1	1	1	1	1	1	1	1	1	1	1	1	1	1
319	343	CN	1A	4	zipper	hammer	r	hammer	0	0	0	0	0	0	0	0	0	0	0	0	0	0	0	0	.	.	.	1	1	1	1	1	1	1	1	1	1	1	1	1	1	1	1	1	1	1	1	1	1
320	343	CN	1A	5	ladder	flag	l	ladder	0	0	0	0	0	0	0	0	0	0	0	0	0	0	0	0	0	0	0	0	0	0	0	0	0	0	0	0	0	0	0	0	0	0	0	0	0	0	0	0	0
321	343	CN	1B	6	slipper	belt	l	slipper	0	0	0	0	0	0	0	0	0	0	0	.	.	.	1	1	1	1	1	1	1	1	1	1	1	1	1	1	1	1	1	1	1	1	1	.	.	0	0	0	0
322	343	CN	1B	7	tape	puzzle	r	puzzle	1	1	1	1	1	1	1	1	1	1	1	1	1	1	1	1	1	1	1	1	1	1	1	1	1	1	1	1	1	1	1	1	1	1	1	1	1	1	1	1	1
323	343	CN	1B	8	glasses	dress	l	glasses	0	0	0	0	0	0	0	0	0	0	0	0	0	0	0	0	0	0	0	0	0	0	0	0	0	0	0	0	0	0	0	0	0	0	0	0	0	0	0	0	0
324	343	CN	1B	9	pudding	chalk	r	chalk	0	0	0	0	0	0	0	0	0	0	0	0	0	0	0	0	0	0	0	0	0	0	0	0	0	0	.	.	.	1	1	1	1	1	1	1	1	1	1	1	1
325	343	CN	2A	10	shorts	bucket	l	shorts	0	0	0	0	0	.	.	.	1	1	1	1	1	1	1	1	1	1	1	1	1	1	1	1	1	1	1	1	1	1	1	1	1	1	1	1	1	1	1	1	1
326	343	CN	2A	11	purse	sock	l	purse	0	0	0	0	0	0	0	0	0	0	0	.	-	-	-	-	-	-	-	-	-	-	.	0	0	0	0	0	0	0	0	0	0	0	0	0	0	0	0	0	0
327	343	CN	2A	12	hose	shovel	r	shovel	1	1	1	1	1	1	1	1	1	1	1	1	1	1	1	1	1	1	1	1	1	1	1	1	1	1	1	1	1	1	1	1	1	1	1	1	1	1	1	1	1
328	343	CN	2A	13	glove	lamp	r	lamp	1	1	1	1	1	1	1	1	1	1	1	1	1	1	1	1	1	1	1	1	1	1	1	1	1	.	.	.	.	0	0	0	0	0	0	0	0	0	0	0	0
329	343	CN	2B	14	can	donut	l	can	0	0	0	0	0	0	0	0	0	0	0	0	0	0	0	0	0	0	0	0	0	0	0	0	0	0	0	0	0	0	0	0	0	0	0	0	0	0	0	0	0
330	343	CN	2B	15	bib	comb	r	comb	.	.	.	.	1	1	1	1	1	1	1	1	1	1	1	1	1	1	1	1	1	1	1	1	1	1	1	1	1	1	1	1	1	1	1	1	1	1	1	1	1
331	343	CN	2B	16	muffin	necklace	l	muffin	0	0	0	0	0	0	0	0	0	0	0	0	0	0	0	0	0	0	0	0	0	0	0	0	0	0	0	0	0	0	0	0	0	0	0	0	0	0	0	0	0
332	343	CN	2B	17	scissors	plate	r	plate	1	1	1	.	-	-	-	-	-	-	-	-	-	-	-	-	-	-	-	-	-	-	-	-	.	1	1	1	1	1	1	1	1	1	1	1	1	1	1	1	1
333	344	NC	1A	2	crib	slide	l	crib	0	0	0	0	0	0	0	0	0	0	.	.	.	1	1	1	1	1	1	1	1	1	1	1	1	1	1	1	1	1	1	1	1	1	1	1	1	1	1	1	1
334	344	NC	1A	3	knife	boot	r	boot	0	0	0	0	0	0	0	0	0	0	0	0	0	0	0	0	.	.	1	1	1	1	1	1	1	1	1	1	1	1	1	1	1	1	1	1	1	1	1	1	1
335	344	NC	1A	4	zipper	hammer	r	hammer	1	1	1	1	1	1	1	1	1	1	1	1	1	1	1	1	.	.	0	0	0	0	0	0	0	0	0	0	0	0	0	0	0	0	0	0	0	0	0	0	0
336	344	NC	1A	5	ladder	flag	l	ladder	1	1	1	1	1	1	1	1	1	1	1	1	1	1	1	.	.	.	0	0	0	0	0	0	0	0	0	0	0	0	0	0	0	0	0	0	0	0	0	0	0
337	344	NC	1B	6	slipper	belt	l	slipper	0	0	0	0	0	0	0	0	0	0	0	0	0	0	0	0	0	0	0	0	0	0	0	0	0	0	0	0	0	0	0	0	0	0	0	0	0	0	0	0	0
338	344	NC	1B	7	tape	puzzle	r	puzzle	1	1	1	1	1	1	1	1	1	1	1	1	1	1	1	1	1	1	1	1	1	1	1	1	1	1	1	1	1	1	1	1	1	1	1	1	1	1	1	1	1
339	344	NC	1B	8	glasses	dress	l	glasses	0	0	0	.	.	1	1	1	1	1	1	1	1	1	1	1	1	1	1	1	1	1	1	1	1	1	1	1	1	1	1	1	1	1	1	1	.	.	0	0	0
340	344	NC	1B	9	pudding	chalk	r	chalk	0	0	0	0	0	0	0	0	0	0	0	0	0	0	0	0	.	.	1	1	1	1	1	1	1	1	1	1	1	1	1	1	.	.	0	0	0	0	0	0	0
341	344	NC	2A	10	shorts	bucket	l	shorts	1	1	1	1	1	1	1	1	1	1	1	1	1	1	1	1	1	1	1	1	1	1	1	1	1	1	1	.	.	0	0	0	0	0	0	0	0	0	0	0	0
342	344	NC	2A	11	purse	sock	l	purse	0	0	0	0	0	0	0	0	0	0	0	0	0	0	0	0	0	0	0	0	0	0	0	0	0	0	0	0	0	.	.	1	1	1	1	1	1	1	1	1	1
343	344	NC	2A	12	hose	shovel	r	shovel	0	0	0	0	0	0	0	0	0	0	0	0	0	0	0	.	.	1	1	1	1	1	1	1	1	1	1	1	1	1	1	1	1	1	1	1	1	1	1	1	1
344	344	NC	2A	13	glove	lamp	r	lamp	1	1	1	1	1	1	1	.	.	0	0	0	0	0	0	0	0	0	0	0	0	0	0	0	0	0	0	0	.	.	1	1	1	1	1	1	1	1	1	1	1
345	344	NC	2B	14	can	donut	l	can	1	1	1	1	1	1	1	1	1	1	1	1	1	1	1	1	1	1	1	1	1	1	1	1	1	1	1	1	1	1	1	1	1	1	.	.	0	0	0	0	0
346	344	NC	2B	15	bib	comb	r	comb	1	1	1	1	1	1	1	1	1	.	-	-	-	-	-	-	-	-	-	-	-	-	-	-	-	-	-	-	-	-	-	-	-	-	.	0	0	0	0	0	0
347	344	NC	2B	16	muffin	necklace	l	muffin	.	.	.	.	.	.	.	.	.	.	0	0	0	0	0	0	0	0	0	0	0	0	0	0	0	0	0	0	0	0	0	0	0	0	0	0	0	0	0	0	.
348	344	NC	2B	17	scissors	plate	r	plate	0	0	0	0	0	0	0	0	0	0	0	0	0	0	0	0	0	0	0	0	0	0	0	0	0	0	0	0	0	0	0	0	0	0	0	0	0	0	0	0	0
349	345	CN	1A	2	shorts	bucket	r	bucket	1	1	1	1	1	1	1	1	1	1	1	1	1	1	1	1	1	1	1	1	1	1	1	1	1	1	1	1	1	1	1	1	.	.	0	0	0	0	0	0	0
350	345	CN	1A	3	purse	sock	r	sock	1	1	1	1	1	1	1	1	1	.	-	-	-	-	-	-	-	-	-	-	-	-	-	-	-	-	-	-	-	-	-	-	-	-	-	-	-	-	-	-	-
351	345	CN	1A	4	hose	shovel	l	hose	0	0	0	0	0	0	0	0	0	0	0	0	0	0	0	0	0	0	0	0	0	0	0	0	0	0	0	0	0	0	0	0	0	0	0	0	0	0	0	0	0
352	345	CN	1A	5	glove	lamp	l	glove	0	0	0	0	0	.	.	1	1	1	1	1	1	1	1	1	1	1	1	1	1	1	1	1	1	1	1	1	1	1	1	1	1	1	1	1	1	1	1	1	1
353	345	CN	1B	7	bib	comb	l	bib	0	0	0	0	0	0	0	0	0	0	.	.	1	1	1	1	1	1	1	1	1	1	1	1	1	1	1	1	1	1	1	1	1	1	1	1	1	1	1	1	1
354	345	CN	1B	8	muffin	necklace	r	necklace	0	0	0	0	0	0	0	0	0	0	0	0	0	0	0	0	0	0	0	0	0	0	0	0	0	0	0	0	0	0	0	0	0	0	0	0	0	0	0	0	0
355	345	CN	1B	9	scissors	plate	l	scissors	.	.	.	.	.	.	.	.	.	.	.	.	.	.	.	.	.	.	.	.	.	.	.	.	.	.	.	.	.	.	.	.	.	.	.	.	.	.	.	.	.
356	345	CN	2A	10	crib	slide	r	slide	1	1	1	1	1	1	1	.	.	0	0	0	0	0	0	0	0	0	0	0	0	0	0	0	0	0	0	.	.	.	1	1	1	1	1	1	1	1	1	1	1
357	345	CN	2A	11	knife	boot	l	knife	0	0	0	0	0	0	0	.	-	-	-	-	-	-	-	-	-	-	-	-	-	-	-	-	-	-	-	-	-	-	-	-	-	-	-	-	-	-	-	-	-
358	345	CN	2A	12	zipper	hammer	l	zipper	0	0	0	0	0	0	0	0	0	0	0	0	0	0	0	0	0	0	0	0	0	0	0	0	0	0	0	0	0	0	0	0	0	0	0	0	0	0	0	0	0
359	345	CN	2A	13	ladder	flag	r	flag	1	1	1	1	1	1	1	1	1	1	1	1	1	1	1	1	1	1	1	1	1	1	1	1	1	1	1	1	1	1	1	1	1	1	1	1	1	1	.	.	.
360	345	CN	2B	14	slipper	belt	r	belt	1	1	1	1	1	1	1	1	1	1	1	1	1	1	1	1	1	.	.	.	.	.	0	0	0	0	0	0	0	0	0	0	0	0	0	0	.	.	1	1	1
361	345	CN	2B	15	tape	puzzle	l	tape	0	0	0	0	0	0	0	0	0	0	0	0	0	0	0	0	0	0	0	0	0	0	0	0	0	0	0	0	0	0	0	0	0	0	0	0	0	0	0	0	0
362	345	CN	2B	16	glasses	dress	r	dress	.	.	.	.	.	.	.	.	.	.	.	.	.	.	.	.	.	1	1	1	1	1	1	1	1	1	1	1	1	1	1	1	1	1	1	1	1	1	1	1	1
363	345	CN	2B	17	pudding	chalk	l	pudding	0	0	0	0	0	0	0	0	0	0	0	0	0	0	0	0	0	0	0	0	0	0	0	0	0	0	0	0	0	0	0	0	0	0	.	.	1	1	1	1	1
364	346	NC	1A	2	shorts	bucket	r	bucket	0	0	.	.	.	1	1	1	1	1	1	1	1	1	1	1	1	1	1	1	1	1	1	1	1	1	1	1	1	1	1	1	1	1	1	1	1	1	1	1	1
365	346	NC	1A	3	purse	sock	r	sock	0	0	0	.	.	1	1	1	1	1	1	1	1	1	1	1	1	1	1	1	1	1	1	1	1	1	1	1	1	1	1	1	1	1	1	1	1	1	1	1	1
366	346	NC	1A	4	hose	shovel	l	hose	0	0	0	0	0	0	0	0	0	0	0	0	0	0	0	0	0	0	0	0	0	0	0	0	0	0	0	0	0	0	0	0	0	0	0	0	0	0	0	0	0
367	346	NC	1A	5	glove	lamp	l	glove	0	0	0	0	0	0	0	.	.	1	1	1	1	1	1	1	1	1	1	1	1	1	1	1	1	1	1	1	1	1	1	1	1	1	1	1	1	1	1	1	1
368	346	NC	1B	6	can	donut	r	donut	0	0	0	0	0	0	0	0	0	0	0	0	0	0	0	0	.	.	.	.	.	1	1	1	1	1	1	1	1	1	1	1	1	1	1	1	1	1	1	1	1
369	346	NC	1B	7	bib	comb	l	bib	0	0	0	0	0	0	0	0	0	0	0	0	0	0	0	0	0	0	0	0	0	0	0	0	0	0	0	0	0	0	0	0	0	0	0	0	0	0	0	0	0
370	346	NC	1B	8	muffin	necklace	r	necklace	1	1	1	1	1	1	1	1	1	1	1	1	1	1	1	1	1	1	1	1	1	1	1	1	1	1	1	1	1	1	1	1	1	1	1	1	1	1	1	1	1
371	346	NC	1B	9	scissors	plate	l	scissors	0	0	0	0	0	0	0	0	.	.	1	1	1	1	1	1	1	1	1	1	1	1	1	1	1	1	1	1	1	1	1	1	1	1	1	1	1	1	1	1	1
372	346	NC	2A	10	crib	slide	r	slide	1	1	1	1	.	.	0	0	0	0	0	0	0	0	0	0	0	0	0	0	0	0	0	0	0	0	0	0	0	0	0	0	0	0	0	0	0	0	0	0	0
373	346	NC	2A	11	knife	boot	l	knife	0	0	0	0	0	0	0	0	0	0	0	0	0	0	0	0	0	0	0	0	0	0	0	0	0	0	0	0	0	0	0	0	0	0	0	0	0	0	0	0	0
374	346	NC	2A	12	zipper	hammer	l	zipper	.	.	.	.	.	.	.	.	.	.	.	.	.	.	.	.	.	.	.	.	.	.	.	.	.	.	.	.	.	.	.	.	.	.	.	.	.	.	.	.	.
375	346	NC	2A	13	ladder	flag	r	flag	.	.	.	.	.	.	.	.	.	.	.	.	.	.	.	.	.	.	.	.	.	.	.	.	.	.	.	.	.	.	.	.	.	.	.	.	.	.	.	.	.
376	346	NC	2B	14	slipper	belt	r	belt	1	1	1	1	1	1	1	1	1	1	1	1	1	1	1	1	1	1	1	1	1	1	1	1	1	1	1	1	1	1	1	1	1	1	1	1	1	1	1	1	1
377	346	NC	2B	15	tape	puzzle	l	tape	0	0	0	0	0	0	0	0	0	0	0	0	0	0	0	0	0	0	0	0	0	0	0	0	0	0	0	0	0	0	0	0	0	0	0	0	0	0	0	0	0
378	346	NC	2B	16	glasses	dress	r	dress	0	0	0	0	0	0	0	0	0	0	0	0	0	0	0	0	0	0	0	0	0	0	0	0	0	0	0	0	0	0	0	0	0	0	0	0	0	0	0	0	0
379	346	NC	2B	17	pudding	chalk	l	pudding	0	0	0	0	0	0	0	0	0	0	0	0	0	0	0	0	0	0	0	0	0	0	0	0	0	0	0	0	0	0	0	0	0	.	.	.	1	1	1	1	1
380	347	CN	1A	2	shorts	bucket	l	shorts	1	1	1	1	1	1	1	1	1	1	1	1	1	1	1	1	1	1	1	.	-	-	-	-	-	-	-	-	-	-	-	-	-	-	-	-	-	.	1	1	1
381	347	CN	1A	3	purse	sock	l	purse	1	1	1	1	1	1	1	1	1	1	1	1	1	1	1	1	1	1	1	1	1	1	1	1	1	1	1	1	1	1	1	1	1	1	1	1	1	1	1	1	1
382	347	CN	1A	4	hose	shovel	r	shovel	.	.	.	.	.	.	.	.	.	.	.	.	.	.	.	.	.	.	.	.	.	.	.	.	.	.	.	.	0	0	0	0	0	0	0	0	0	0	0	0	0
383	347	CN	1A	5	glove	lamp	r	lamp	0	0	0	0	0	0	0	0	0	0	0	0	0	0	0	.	.	1	1	1	1	1	1	1	1	1	1	1	1	1	1	1	1	1	1	1	1	1	1	1	1
384	347	CN	1B	6	can	donut	l	can	0	.	.	.	1	1	1	1	1	1	1	1	1	1	1	1	1	1	1	1	1	1	1	1	1	1	1	1	1	1	1	.	.	0	0	0	0	0	0	0	0
385	347	CN	1B	7	bib	comb	r	comb	1	1	1	1	1	1	1	1	1	1	1	1	1	1	1	1	1	1	1	1	1	1	1	1	1	1	1	1	1	1	1	1	1	1	.	-	-	-	-	-	-
386	347	CN	1B	8	muffin	necklace	l	muffin	0	0	0	0	0	0	0	0	0	0	0	.	.	.	1	1	1	1	1	1	1	1	1	1	1	1	1	1	1	1	1	1	1	1	1	1	1	1	1	1	1
387	347	CN	1B	9	scissors	plate	r	plate	0	0	0	0	0	0	0	0	0	0	0	0	0	0	0	.	.	1	1	1	1	1	1	1	1	1	1	1	.	.	0	0	0	0	0	0	.	.	.	.	.
388	347	CN	2A	10	crib	slide	l	crib	0	0	0	0	0	0	0	0	0	0	0	0	.	.	.	1	1	1	1	1	1	1	1	1	1	1	1	1	1	1	1	1	1	1	1	1	1	1	1	1	1
389	347	CN	2A	11	knife	boot	r	boot	1	1	1	1	1	1	1	1	1	1	1	1	1	1	1	1	1	1	1	1	1	1	1	1	1	1	1	1	1	.	.	0	0	0	0	0	0	0	0	.	.
390	347	CN	2A	12	zipper	hammer	r	hammer	0	0	0	0	0	0	0	0	0	0	0	0	0	0	0	0	0	0	0	0	0	0	0	0	0	0	0	0	0	.	.	.	1	1	1	1	1	1	1	1	1
391	347	CN	2A	13	ladder	flag	l	ladder	1	1	1	1	1	1	1	1	.	.	.	.	.	0	0	0	0	0	0	0	0	0	0	0	0	0	0	0	0	0	0	0	0	.	-	-	-	-	-	-	-
392	347	CN	2B	14	slipper	belt	l	slipper	1	1	1	1	1	1	1	1	1	1	1	1	1	1	1	1	1	1	1	1	1	1	1	1	1	1	1	1	1	1	1	1	1	1	1	.	.	0	0	0	0
393	347	CN	2B	15	tape	puzzle	r	puzzle	1	1	1	1	1	1	1	1	1	1	1	1	1	1	1	1	1	1	1	1	1	1	1	1	1	1	1	1	1	1	1	1	1	1	1	1	1	1	1	1	1
394	347	CN	2B	16	glasses	dress	l	glasses	1	1	1	1	1	1	1	1	1	1	1	1	1	1	1	1	1	1	1	1	1	1	1	.	.	.	0	0	0	0	0	0	0	0	0	0	0	.	.	.	1
395	347	CN	2B	17	pudding	chalk	r	chalk	0	0	0	.	.	.	.	.	1	1	1	1	1	1	1	1	1	1	1	1	1	1	1	1	1	1	1	.	.	0	0	0	0	0	0	0	0	0	0	0	0
396	348	CN	1A	2	shorts	bucket	l	shorts	0	0	0	0	0	0	0	0	0	0	0	0	0	0	0	0	0	0	0	0	0	0	0	0	0	0	0	0	.	.	.	.	.	.	1	1	1	1	1	1	1
397	348	CN	1A	3	purse	sock	l	purse	0	0	0	0	0	0	0	0	0	0	0	0	0	0	0	0	0	0	0	0	0	0	0	0	.	.	.	.	1	1	1	1	1	1	1	1	1	1	1	1	1
398	348	CN	1A	4	hose	shovel	r	shovel	.	.	.	.	.	0	0	0	0	0	0	0	0	0	0	0	0	0	0	0	0	0	0	0	0	.	.	.	1	1	1	1	1	1	1	1	1	1	1	1	1
399	348	CN	1A	5	glove	lamp	r	lamp	0	0	0	0	0	0	0	0	0	0	0	0	0	0	0	0	0	0	0	0	0	0	0	0	0	0	0	0	0	0	0	0	0	0	0	0	0	0	0	0	.
400	348	CN	1B	6	can	donut	l	can	0	0	0	0	0	0	0	0	0	0	0	0	0	0	0	0	0	0	0	0	0	0	0	0	0	0	0	0	0	.	.	1	1	1	1	1	1	1	1	1	.
401	348	CN	1B	7	bib	comb	r	comb	0	0	0	0	0	0	0	0	0	0	0	0	0	.	.	.	1	1	1	1	1	1	1	1	1	1	1	1	1	1	1	1	1	1	1	1	.	.	0	0	0
402	348	CN	1B	8	muffin	necklace	l	muffin	1	1	1	1	1	1	1	1	1	1	1	1	1	1	1	1	1	1	1	1	1	1	1	1	1	1	1	1	1	.	.	.	0	0	0	0	0	0	0	0	0
403	348	CN	1B	9	scissors	plate	r	plate	0	0	0	0	0	0	0	0	0	0	0	0	0	0	0	0	0	0	0	0	0	0	0	0	0	0	0	0	0	0	0	0	0	0	0	0	0	0	0	0	0
404	348	CN	2A	10	crib	slide	l	crib	1	1	1	1	1	1	1	1	1	1	1	1	1	1	1	1	1	1	1	1	.	.	0	0	0	0	0	0	0	0	0	0	0	0	0	0	0	0	0	0	0
405	348	CN	2A	11	knife	boot	r	boot	0	0	.	.	.	.	.	1	1	1	1	1	1	1	1	1	1	1	1	1	1	1	1	1	1	1	1	1	.	.	.	0	0	0	0	0	0	0	0	0	0
406	348	CN	2A	12	zipper	hammer	r	hammer	0	0	0	0	0	0	0	0	0	0	0	0	0	0	0	0	0	0	0	0	0	0	0	0	.	.	.	1	1	1	1	1	1	1	1	1	1	1	1	1	1
407	348	CN	2A	13	ladder	flag	l	ladder	0	0	0	0	0	0	0	0	0	0	0	0	0	0	0	0	0	0	0	0	0	0	.	.	1	1	1	1	1	1	1	1	1	1	1	1	1	1	1	.	.
408	348	CN	2B	14	slipper	belt	l	slipper	0	0	0	0	0	0	0	0	0	0	0	0	0	0	0	0	0	0	0	0	0	0	0	0	0	0	0	0	0	0	0	0	0	0	0	0	0	0	0	0	0
409	348	CN	2B	15	tape	puzzle	r	puzzle	0	0	0	0	0	0	0	0	0	0	0	0	0	0	0	0	0	0	0	0	0	0	0	0	0	0	0	0	0	0	0	0	0	0	0	0	0	0	0	0	0
410	348	CN	2B	16	glasses	dress	l	glasses	0	0	0	0	0	0	0	0	0	.	.	.	1	1	1	1	1	1	1	1	1	1	1	1	1	1	1	1	.	.	.	0	0	0	0	0	0	0	0	0	0
411	348	CN	2B	17	pudding	chalk	r	chalk	0	0	.	.	.	1	1	1	1	1	1	1	1	1	1	1	1	1	1	1	.	.	.	.	0	0	0	0	0	0	0	0	0	0	0	0	0	0	0	0	0
412	349	NC	1A	2	shorts	bucket	l	shorts	1	1	1	1	1	1	1	1	1	1	1	1	1	1	1	1	1	1	1	1	1	1	1	1	1	1	1	1	1	1	1	1	1	1	1	1	1	1	1	1	1
413	349	NC	1A	3	purse	sock	l	purse	1	1	1	1	1	1	1	1	1	1	1	.	.	.	.	0	0	0	0	0	0	0	0	0	0	0	0	0	0	0	0	0	0	0	0	0	0	0	0	0	0
414	349	NC	1A	4	hose	shovel	r	shovel	1	1	1	1	1	1	1	1	1	1	1	1	1	1	1	1	1	1	1	1	1	1	1	1	1	1	.	.	.	0	0	0	0	0	0	0	0	0	0	0	0
415	349	NC	1A	5	glove	lamp	r	lamp	1	1	1	1	1	1	1	1	1	1	1	1	1	1	1	1	1	1	1	1	1	1	1	1	1	1	1	1	1	1	1	.	.	.	.	0	0	0	0	0	0
416	349	NC	1B	6	can	donut	l	can	1	1	1	1	1	1	1	1	1	1	1	1	1	1	1	1	1	1	1	1	1	1	1	.	.	0	0	0	0	0	0	0	0	0	0	0	0	0	0	0	0
417	349	NC	1B	7	bib	comb	r	comb	0	0	0	0	0	0	.	.	.	1	1	1	1	1	1	1	1	1	1	1	1	1	1	1	1	1	1	1	1	1	1	1	1	1	1	1	1	1	1	1	1
418	349	NC	1B	8	muffin	necklace	l	muffin	0	0	0	0	0	0	0	0	0	0	0	0	0	0	0	0	0	0	0	0	0	0	0	0	0	0	0	0	0	0	0	0	0	0	.	.	.	1	1	1	1
419	349	NC	1B	9	scissors	plate	r	plate	1	1	1	1	1	1	1	1	1	1	1	1	1	1	1	1	1	1	1	1	1	1	1	1	1	1	.	.	.	.	.	.	.	.	0	0	0	0	0	0	0
420	349	NC	2A	10	crib	slide	l	crib	0	0	0	0	0	0	0	0	0	0	0	0	0	0	0	0	0	0	0	0	0	0	0	0	0	0	0	0	0	0	0	0	0	0	0	0	0	.	.	.	1
421	349	NC	2A	11	knife	boot	r	boot	1	1	1	1	1	1	1	1	1	1	1	1	1	1	1	1	1	1	1	1	1	1	1	1	1	1	1	1	1	1	.	.	.	0	0	0	0	0	0	0	0
422	349	NC	2A	12	zipper	hammer	r	hammer	0	0	0	0	0	0	0	0	0	0	0	0	0	0	0	0	0	0	0	0	0	0	0	0	.	.	1	1	1	1	1	1	1	1	1	1	1	1	1	1	1
423	349	NC	2A	13	ladder	flag	l	ladder	.	.	.	.	.	.	.	.	.	.	.	.	.	.	.	.	.	.	.	.	.	.	.	.	.	.	.	.	.	.	.	.	.	.	.	.	.	.	.	.	.
424	349	NC	2B	14	slipper	belt	l	slipper	.	.	.	.	.	.	.	.	.	.	.	.	.	.	.	.	.	.	.	.	.	.	0	0	0	0	0	0	0	0	0	0	0	0	0	0	0	0	0	0	0
425	349	NC	2B	15	tape	puzzle	r	puzzle	1	1	1	1	1	1	1	1	1	1	1	1	1	1	1	1	1	1	1	1	1	1	1	1	1	1	1	1	1	1	1	1	1	1	1	1	1	1	1	1	1
426	349	NC	2B	16	glasses	dress	l	glasses	0	0	0	0	0	0	.	.	.	.	.	1	1	1	1	1	1	1	1	1	1	1	1	1	1	1	1	1	1	1	1	1	1	1	1	1	1	1	1	1	1
427	350	CN	1A	2	pudding	chalk	r	chalk	0	.	.	1	1	1	1	1	1	1	1	1	1	1	1	1	1	1	1	1	1	1	1	.	-	-	-	-	-	-	.	0	0	0	0	0	0	0	0	0	0
428	350	CN	1A	3	tape	puzzle	l	tape	0	0	0	0	0	0	0	0	0	0	0	0	0	0	0	0	0	0	0	0	0	0	0	0	0	0	0	0	0	0	0	0	0	0	0	0	0	0	0	0	0
429	350	CN	1A	4	slipper	belt	r	belt	1	1	1	1	1	1	1	1	1	1	1	1	1	1	1	1	1	1	1	1	1	1	1	1	1	1	1	1	1	1	1	1	1	1	1	1	1	1	1	1	1
430	350	CN	1A	5	glasses	dress	l	glasses	1	1	1	1	1	1	1	1	1	1	1	1	1	1	1	1	1	1	1	1	1	1	1	1	1	1	1	1	1	1	1	1	1	1	1	1	1	1	1	1	1
431	350	CN	1B	6	ladder	flag	l	ladder	1	1	1	1	1	1	1	1	1	1	1	1	1	1	1	1	1	1	1	1	1	1	1	1	1	1	1	.	.	.	0	0	0	0	0	0	0	0	0	0	0
432	350	CN	1B	7	slide	crib	r	crib	1	1	1	1	1	1	1	1	1	1	1	1	1	1	1	1	1	.	.	0	0	0	0	0	0	0	0	0	0	0	0	0	0	0	0	0	0	0	0	0	0
433	350	CN	1B	8	zipper	hammer	r	hammer	0	0	0	0	0	0	0	0	0	0	0	0	0	0	0	0	0	0	0	0	0	.	.	.	1	1	1	1	1	1	1	1	1	1	1	1	1	1	1	1	1
434	350	CN	1B	9	boot	knife	l	boot	0	0	.	.	1	1	1	1	1	1	1	1	1	1	1	1	1	.	.	.	0	0	0	0	0	0	0	0	0	0	0	0	0	0	0	0	0	0	0	0	0
435	350	CN	2A	10	can	donut	r	donut	1	1	1	1	1	1	1	1	1	1	1	1	1	1	1	1	1	1	1	1	1	1	1	1	1	1	1	1	1	1	1	1	1	1	1	1	1	1	1	.	.
436	350	CN	2A	11	necklace	muffin	r	muffin	0	0	0	0	0	0	0	0	0	0	0	0	0	0	0	0	0	0	0	.	.	.	1	1	1	1	1	1	1	1	1	1	1	1	1	1	1	1	1	1	1
437	350	CN	2A	12	comb	bib	l	comb	1	1	.	.	0	0	0	0	0	0	0	0	0	0	0	0	0	0	0	0	0	0	0	0	0	0	0	0	0	0	0	0	0	0	0	0	0	0	0	0	0
438	350	CN	2B	15	purse	sock	l	purse	0	0	0	0	0	0	0	0	0	0	0	0	0	0	0	0	0	0	0	0	0	0	0	0	0	0	0	0	.	-	-	-	-	-	-	-	-	-	-	-	-
439	350	CN	2B	17	shovel	hose	l	shovel	0	0	0	0	0	0	0	0	0	0	0	0	0	0	0	0	0	0	0	0	0	0	0	0	0	0	0	0	0	0	0	0	0	0	0	0	0	0	0	0	0
440	351	NC	1A	2	pudding	chalk	r	chalk	0	0	0	0	0	0	0	0	0	0	0	0	0	0	0	0	0	0	0	0	0	0	0	0	0	0	0	0	0	.	.	1	1	1	1	1	1	1	1	1	1
441	351	NC	1A	3	tape	puzzle	l	tape	1	1	1	1	1	1	1	1	1	1	1	1	1	1	1	1	1	1	.	.	0	0	0	0	0	0	0	0	0	0	0	0	0	0	0	0	0	0	0	0	0
442	351	NC	1A	4	slipper	belt	r	belt	0	0	0	0	0	0	0	0	0	0	0	0	0	0	0	0	0	.	.	.	1	1	1	1	1	1	1	1	1	1	1	1	1	1	1	1	1	1	1	1	1
443	351	NC	1A	5	glasses	dress	l	glasses	1	1	1	1	1	1	1	1	1	1	1	1	1	1	1	1	1	1	1	1	1	1	1	.	.	0	0	0	0	0	0	0	0	0	0	0	0	0	0	0	0
444	351	NC	1B	6	ladder	flag	l	ladder	.	.	.	.	.	.	.	.	.	.	.	.	0	0	0	0	0	0	0	0	0	0	0	0	0	0	0	0	0	0	0	0	.	.	1	1	1	1	1	1	1
445	351	NC	1B	7	slide	crib	r	crib	0	0	0	0	0	0	0	0	0	0	0	0	0	0	0	0	0	0	0	0	0	0	0	0	0	0	.	.	1	1	1	1	1	1	1	1	1	1	1	1	1
446	351	NC	1B	8	zipper	hammer	r	hammer	1	1	1	1	1	1	1	1	1	1	1	1	1	1	1	1	1	1	1	1	1	1	1	1	1	1	1	1	1	1	1	1	1	1	1	1	1	1	1	1	1
447	351	NC	1B	9	boot	knife	l	boot	0	0	0	0	0	0	0	0	0	0	0	0	0	0	0	0	0	0	0	0	0	0	0	0	0	0	0	0	0	0	0	0	0	0	0	0	0	0	0	0	0
448	351	NC	2A	10	can	donut	r	donut	1	1	1	1	1	1	.	.	0	0	0	0	0	0	0	0	0	0	0	0	0	0	0	0	0	0	0	0	0	0	0	0	0	0	0	0	0	0	.	.	.
449	351	NC	2A	11	necklace	muffin	r	muffin	0	.	.	.	1	1	1	1	1	1	1	1	1	1	1	1	1	1	1	1	1	1	1	1	1	1	1	1	1	1	1	1	1	1	1	1	1	1	1	1	1
450	351	NC	2A	12	comb	bib	l	comb	.	.	.	.	.	.	.	1	1	1	1	1	1	1	1	1	1	1	1	1	1	1	1	1	1	1	1	1	1	1	1	.	0	0	0	0	0	0	0	0	0
451	351	NC	2A	13	scissors	plate	r	plate	0	0	0	0	0	0	0	0	0	0	0	0	0	0	0	0	0	0	0	0	.	.	1	1	1	1	1	1	1	1	1	1	1	1	1	1	1	1	1	.	.
452	351	NC	2B	14	lamp	glove	l	lamp	0	0	0	0	0	0	0	0	0	0	0	0	0	0	0	0	0	0	0	0	0	0	0	0	0	0	0	0	0	0	0	0	0	0	0	0	0	0	0	0	0
453	351	NC	2B	15	purse	sock	l	purse	0	0	0	0	0	0	0	0	0	0	0	0	0	0	0	0	0	0	0	0	0	0	0	0	0	0	0	0	0	0	0	0	0	0	0	0	0	0	0	.	.
454	351	NC	2B	16	shorts	bucket	r	bucket	0	.	-	-	-	-	-	-	-	-	-	-	-	-	-	-	-	-	-	-	-	-	.	0	0	0	0	0	0	0	0	0	0	0	.	.	1	1	1	1	1
455	351	NC	2B	17	shovel	hose	l	shovel	0	0	0	0	0	0	0	0	0	0	0	0	0	0	0	0	0	0	0	0	0	0	0	0	0	0	0	0	0	0	0	0	0	0	0	0	0	0	0	0	0
456	352	CN	1A	2	pudding	chalk	l	pudding	1	1	1	1	1	1	1	1	1	1	1	1	1	1	1	1	1	1	.	.	0	0	0	0	0	0	0	0	0	0	0	0	0	0	0	0	0	0	0	0	0
457	352	CN	1A	3	tape	puzzle	r	puzzle	1	1	1	1	1	1	1	1	1	1	1	1	1	1	1	1	1	1	1	1	1	1	1	1	1	1	1	1	1	1	1	1	1	1	1	1	1	1	.	.	0
458	352	CN	1A	4	slipper	belt	l	slipper	1	1	1	1	1	1	1	1	1	1	1	1	1	1	1	1	1	1	1	1	1	1	1	1	1	1	1	1	1	1	1	1	1	1	1	1	1	1	.	.	0
459	352	CN	1A	5	glasses	dress	r	dress	0	0	0	0	0	0	0	0	0	0	0	0	0	0	0	0	.	.	1	1	1	1	1	1	1	1	1	1	1	1	1	1	1	1	1	1	1	1	.	.	0
460	352	CN	1B	6	ladder	flag	r	flag	1	1	1	1	1	1	1	1	1	1	1	1	1	1	1	1	1	1	1	1	1	1	1	1	1	1	1	1	.	.	0	0	0	0	0	0	0	0	0	0	0
461	352	CN	1B	7	slide	crib	l	slide	1	1	1	1	1	1	1	1	1	1	1	1	1	1	1	1	1	1	1	.	.	0	0	0	0	0	0	0	0	0	0	0	0	0	0	0	0	0	0	0	0
462	352	CN	1B	8	zipper	hammer	l	zipper	1	1	1	1	1	1	1	1	1	1	1	1	1	1	1	1	1	1	1	1	1	1	1	1	1	1	1	1	.	0	0	0	0	0	0	0	0	0	0	0	0
463	352	CN	1B	9	boot	knife	r	knife	.	1	1	1	1	1	1	1	1	1	1	1	1	1	1	1	1	1	1	1	1	1	1	1	1	1	1	1	1	1	1	1	1	1	1	1	1	1	1	1	1
464	352	CN	2A	10	can	donut	l	can	1	1	1	1	1	1	1	1	1	1	1	1	1	1	1	1	1	1	1	1	1	1	1	1	1	1	1	.	.	0	0	0	0	0	0	0	0	0	0	.	1
465	352	CN	2A	11	necklace	muffin	l	necklace	0	0	0	0	0	0	0	.	-	-	-	-	-	-	-	-	-	-	-	-	-	-	-	-	-	-	-	-	-	-	-	-	-	-	-	-	-	-	-	-	-
466	352	CN	2A	12	comb	bib	r	bib	1	1	1	1	1	1	1	1	1	1	1	1	1	1	1	1	.	.	0	0	0	0	0	0	0	0	0	0	0	0	0	0	0	0	0	0	0	0	0	0	0
467	352	CN	2A	13	scissors	plate	l	scissors	.	.	1	1	1	1	1	1	1	1	1	.	.	0	0	0	0	0	0	0	0	0	0	0	0	0	0	0	0	0	0	0	0	.	.	1	1	1	1	1	1
468	352	CN	2B	14	lamp	glove	r	glove	0	0	0	0	0	0	0	0	0	0	.	.	1	1	1	1	1	1	1	1	1	1	1	1	1	1	1	1	1	1	1	1	1	1	1	1	1	1	1	1	1
469	352	CN	2B	15	purse	sock	r	sock	0	0	0	0	0	0	0	0	0	0	0	0	0	0	0	0	0	0	.	.	1	1	1	1	1	1	1	1	1	1	1	1	1	1	1	1	1	1	1	1	1
470	352	CN	2B	16	shorts	bucket	l	shorts	0	0	0	0	0	0	0	0	0	0	0	0	0	0	0	0	0	0	0	0	0	0	0	0	0	0	0	0	0	0	.	.	1	1	1	1	1	1	1	1	1
471	352	CN	2B	17	shovel	hose	r	hose	0	0	0	0	0	0	0	0	0	0	0	0	0	.	.	1	1	1	1	1	1	1	1	1	1	1	1	1	1	1	1	1	1	1	1	1	1	1	1	1	1
472	353	NC	1A	2	shorts	bucket	l	shorts	.	.	0	0	0	0	0	0	0	0	0	0	0	0	0	0	0	0	0	0	0	0	0	0	0	0	0	0	0	0	0	0	0	0	0	0	0	0	0	.	.
473	353	NC	1A	3	purse	sock	l	purse	1	1	1	1	1	1	1	1	.	0	0	0	0	0	0	0	0	0	0	0	0	0	0	0	.	.	1	1	1	1	1	1	1	1	1	1	1	1	1	1	1
474	353	NC	1A	4	hose	shovel	r	shovel	0	0	0	0	0	0	0	0	0	0	0	0	0	0	0	0	0	0	0	0	0	0	0	0	0	.	.	1	1	1	1	1	1	1	1	1	1	1	1	1	1
475	353	NC	1A	5	glove	lamp	r	lamp	1	1	1	1	1	1	1	1	1	1	1	.	0	0	0	0	0	0	0	0	0	0	0	0	0	0	0	0	0	0	0	0	0	0	0	0	0	0	0	.	.
476	353	NC	1B	6	can	donut	l	can	1	1	1	1	1	1	1	1	1	1	1	1	1	1	1	1	1	.	.	0	0	0	0	0	0	0	0	0	0	0	0	0	0	0	0	0	0	0	0	0	0
477	353	NC	1B	7	bib	comb	r	comb	0	0	0	0	0	0	.	.	1	1	1	1	1	1	1	1	1	1	1	1	1	1	1	1	1	1	1	1	1	1	1	1	1	1	1	1	1	1	.	-	-
478	353	NC	1B	8	muffin	necklace	l	muffin	1	1	1	1	1	1	1	.	.	.	.	0	0	0	0	0	0	0	0	0	0	0	0	0	0	0	0	0	0	0	0	0	0	0	0	0	0	0	0	0	0
479	353	NC	1B	9	scissors	plate	r	plate	0	0	0	0	0	0	0	0	0	0	0	0	0	0	0	0	0	0	0	0	.	.	1	1	1	1	1	1	1	1	1	.	0	0	0	0	0	0	0	0	.
480	353	NC	2A	10	crib	slide	l	crib	1	1	1	1	1	1	1	1	1	1	1	1	1	1	1	1	1	1	1	1	1	1	.	.	0	0	0	0	0	0	0	0	0	0	0	0	0	0	0	0	0
481	353	NC	2A	11	knife	boot	r	boot	0	0	0	0	0	0	0	0	0	0	0	0	0	0	0	0	.	.	1	1	1	1	1	1	1	1	1	1	1	1	1	1	1	1	1	1	1	1	1	1	1
482	353	NC	2A	12	zipper	hammer	r	hammer	0	0	0	0	0	0	0	0	0	0	0	0	0	0	0	0	0	0	0	0	0	0	0	0	0	0	0	0	0	0	0	0	0	0	0	.	.	1	1	1	1
483	353	NC	2A	13	ladder	flag	l	ladder	1	1	1	1	1	1	1	1	1	1	1	1	1	1	1	1	1	1	1	1	1	1	1	1	1	1	1	1	1	1	1	.	0	0	0	0	0	0	0	0	0
484	353	NC	2B	14	slipper	belt	l	slipper	0	0	0	0	0	0	0	0	0	0	0	0	0	0	0	0	0	0	0	0	0	0	.	.	1	1	1	1	1	1	1	1	1	1	1	1	1	1	1	1	.
485	353	NC	2B	15	tape	puzzle	r	puzzle	1	1	1	1	1	1	1	1	1	1	1	1	1	1	1	1	1	1	1	1	1	1	1	1	1	1	1	1	1	1	1	1	1	1	1	.	.	0	0	0	0
486	353	NC	2B	16	glasses	dress	l	glasses	1	1	1	1	1	1	1	1	1	1	1	1	1	.	0	0	0	0	0	0	0	0	0	0	0	0	0	0	0	0	0	0	0	0	0	0	0	0	0	0	.
487	353	NC	2B	17	pudding	chalk	r	chalk	0	0	0	0	0	0	0	0	0	0	0	0	0	0	.	.	1	1	1	1	1	1	1	1	1	1	1	1	.	.	0	0	0	0	0	0	0	0	0	0	0
488	354	CN	1A	2	pudding	chalk	r	chalk	0	0	0	0	0	0	0	0	0	0	0	0	0	0	0	0	0	0	0	0	0	0	0	0	0	0	0	0	0	0	0	0	0	0	0	0	0	0	0	0	0
489	354	CN	1A	3	tape	puzzle	l	tape	1	1	1	1	1	1	1	.	.	0	0	0	0	0	0	0	0	0	0	0	0	0	0	0	0	0	0	0	0	0	0	0	0	0	0	0	0	0	0	0	0
490	354	CN	1A	4	slipper	belt	r	belt	0	0	0	0	0	0	0	0	.	.	1	1	1	1	1	1	1	1	1	1	1	1	1	1	1	1	1	1	1	1	1	1	1	1	1	1	1	1	1	1	1
491	354	CN	1A	5	glasses	dress	l	glasses	1	1	1	1	1	1	1	1	1	1	1	1	1	.	0	0	0	0	0	0	0	0	0	0	0	0	0	0	0	0	0	0	0	0	0	0	0	0	0	.	.
492	354	CN	1B	6	ladder	flag	l	ladder	1	1	1	1	1	1	1	1	1	1	1	1	1	1	.	.	.	.	.	0	0	0	0	0	0	0	0	0	0	0	0	0	0	0	0	0	0	0	0	0	0
493	354	CN	1B	7	slide	crib	r	crib	0	0	0	0	0	0	0	0	0	0	0	0	0	0	0	0	0	0	0	0	0	0	0	0	0	0	0	0	0	0	0	0	0	0	0	0	0	0	0	.	.
494	354	CN	1B	8	zipper	hammer	r	hammer	1	1	1	1	1	1	1	1	1	1	.	-	-	-	-	-	-	-	-	.	0	0	0	0	0	0	0	0	0	0	0	0	0	0	0	0	0	0	0	0	0
495	354	CN	1B	9	boot	knife	l	boot	1	1	1	1	1	1	1	1	1	1	1	1	1	1	1	1	1	1	1	1	1	1	1	1	1	1	1	1	1	1	1	1	1	1	1	1	1	1	1	1	1
496	354	CN	2A	10	can	donut	r	donut	0	0	0	0	.	.	.	.	1	1	1	1	1	1	1	1	1	1	1	1	1	1	1	1	1	1	1	1	1	1	1	1	1	1	1	1	1	1	1	1	1
497	354	CN	2A	11	necklace	muffin	r	muffin	0	0	0	0	0	0	0	0	0	0	0	0	.	.	.	1	1	1	1	1	1	1	1	1	1	1	1	1	1	1	1	1	1	1	1	1	1	1	1	1	1
498	354	CN	2A	12	comb	bib	l	comb	.	.	.	1	1	1	1	1	1	1	1	1	1	1	1	1	1	1	1	1	1	1	1	1	1	1	1	1	1	1	.	.	0	0	0	0	0	0	0	0	0
499	354	CN	2A	13	scissors	plate	r	plate	0	0	0	0	0	0	0	0	0	0	0	0	0	0	0	0	0	0	0	0	0	0	0	0	0	0	0	0	0	0	0	0	0	0	0	0	0	0	.	1	1
500	354	CN	2B	14	lamp	glove	l	lamp	.	.	1	1	1	1	1	1	1	1	1	1	1	1	1	1	1	1	1	1	1	1	1	1	1	1	1	1	1	1	1	1	1	1	1	1	1	.	.	0	0
501	354	CN	2B	15	purse	sock	l	purse	0	0	0	0	0	0	0	0	0	0	0	0	0	0	0	0	0	0	0	0	0	0	0	0	0	0	0	0	0	0	0	0	0	0	0	0	0	0	0	0	0
502	354	CN	2B	16	shorts	bucket	r	bucket	0	0	0	0	.	.	1	1	1	1	1	1	1	1	1	1	1	1	1	1	1	1	1	1	1	1	1	1	1	1	1	1	1	1	1	1	1	1	1	1	1
503	354	CN	2B	17	shovel	hose	l	shovel	0	0	0	0	0	0	0	0	0	0	.	1	1	1	1	1	1	1	1	1	1	1	1	1	1	1	1	1	1	1	1	1	1	1	1	1	1	1	1	1	1
504	355	NC	1A	2	pudding	chalk	r	chalk	.	1	1	1	1	1	1	1	1	1	1	1	1	1	1	1	1	1	1	1	1	1	1	1	1	1	1	1	1	1	1	1	1	1	1	1	1	1	1	1	1
505	355	NC	1A	3	tape	puzzle	l	tape	0	0	0	0	0	0	0	0	0	0	0	0	0	0	0	0	0	0	0	0	0	0	0	0	0	0	0	0	0	0	0	0	0	0	0	0	0	.	.	1	1
506	355	NC	1A	4	slipper	belt	r	belt	0	0	0	0	0	0	0	0	0	0	0	0	0	0	0	0	0	0	0	0	0	0	0	0	0	0	0	0	0	0	.	.	1	1	1	1	1	1	1	1	1
507	355	NC	1A	5	glasses	dress	l	glasses	0	.	.	1	1	1	1	1	1	1	1	1	1	1	1	1	1	1	1	1	1	1	1	1	1	1	1	.	.	.	0	0	0	0	0	0	0	0	0	0	0
508	355	NC	1B	6	ladder	flag	l	ladder	0	0	0	0	0	0	0	.	-	-	-	-	-	-	-	-	-	-	-	-	-	-	-	-	-	-	-	-	-	-	-	-	-	-	-	-	.	0	0	0	0
509	355	NC	1B	7	slide	crib	r	crib	1	1	1	1	1	1	1	1	1	1	1	1	1	1	1	1	1	.	.	.	0	0	0	0	0	0	0	0	0	0	0	0	0	0	0	0	0	0	0	0	0
510	355	NC	1B	8	zipper	hammer	r	hammer	1	1	1	1	1	1	1	1	.	-	-	-	-	-	-	-	-	-	-	-	-	-	-	-	-	-	.	0	0	0	0	0	0	0	0	0	0	0	0	0	0
511	355	NC	1B	9	boot	knife	l	boot	0	0	0	0	0	0	0	0	0	0	0	0	0	0	0	0	0	0	0	.	-	-	-	-	-	-	-	.	1	1	1	1	1	1	1	1	1	1	1	1	1
512	355	NC	2A	10	can	donut	r	donut	0	0	0	0	.	.	.	1	1	1	1	1	1	1	1	1	1	1	1	1	1	1	1	1	1	1	1	1	.	-	-	-	-	-	-	-	-	-	-	-	-
513	355	NC	2A	11	necklace	muffin	r	muffin	0	0	0	0	0	0	0	0	0	0	0	0	0	0	0	0	.	.	.	1	1	1	1	1	1	1	1	1	1	1	1	1	1	1	1	1	1	1	1	1	1
514	355	NC	2A	12	comb	bib	l	comb	1	1	1	1	1	1	.	.	0	0	0	0	0	0	0	0	0	0	0	0	0	0	0	0	0	0	0	0	0	0	0	0	0	0	0	0	0	0	0	0	0
515	355	NC	2A	13	scissors	plate	r	plate	.	.	.	.	.	.	.	.	.	.	.	.	.	.	.	.	.	.	.	.	.	.	.	.	.	.	.	.	.	.	.	.	.	.	.	.	.	0	0	0	0
516	355	NC	2B	15	purse	sock	l	purse	.	.	.	.	.	.	.	.	.	.	.	.	.	.	.	.	.	.	.	.	.	.	.	.	.	.	.	.	.	.	.	.	.	.	.	.	.	.	.	.	.
517	355	NC	2B	16	shorts	bucket	r	bucket	0	0	0	0	0	0	0	0	0	0	0	0	0	0	0	0	0	0	0	0	0	0	0	.	-	-	-	-	-	-	-	-	-	-	-	-	-	-	-	-	-
518	355	NC	2B	17	shovel	hose	l	shovel	0	0	0	0	0	0	0	0	0	0	0	0	0	0	0	0	0	0	0	0	0	0	0	.	.	1	1	1	1	1	1	1	1	1	1	1	1	1	1	1	1
519	357	CN	1A	2	can	donut	r	donut	0	0	0	0	0	0	0	0	0	0	0	0	0	0	0	0	0	0	0	0	0	0	0	0	0	.	.	.	1	1	1	1	1	1	1	1	1	1	1	1	1
520	357	CN	1A	3	necklace	muffin	r	muffin	0	0	0	0	0	0	0	0	0	0	0	0	0	0	0	0	0	0	0	0	0	0	0	0	0	0	0	0	0	0	0	0	0	0	0	0	.	.	.	.	.
521	357	CN	1A	4	comb	bib	l	comb	1	1	1	1	1	1	1	1	1	1	1	1	1	1	1	1	1	1	1	.	.	.	.	.	.	0	0	0	0	0	0	0	0	0	0	0	0	0	0	0	0
522	357	CN	1A	5	scissors	plate	r	plate	0	0	0	0	0	0	0	0	0	0	0	0	0	0	0	0	0	0	0	0	0	0	0	0	0	0	0	0	0	0	0	0	0	0	0	0	0	0	0	0	0
523	357	CN	1B	6	lamp	glove	l	lamp	1	1	1	1	1	1	1	1	1	.	.	.	.	.	.	0	0	0	0	0	0	0	0	0	0	0	0	0	0	0	0	0	0	0	0	0	0	0	0	0	0
524	357	CN	1B	7	purse	sock	l	purse	1	1	1	1	1	1	1	1	1	1	1	1	1	1	1	1	1	1	1	1	1	1	.	0	0	0	0	0	0	0	0	0	0	0	0	0	0	0	0	0	0
525	357	CN	1B	8	shorts	bucket	r	bucket	1	1	1	1	1	1	1	1	1	1	1	1	1	1	1	1	.	.	0	0	0	0	0	0	0	0	0	0	0	0	0	0	0	0	0	0	0	0	0	0	0
526	357	CN	1B	9	shovel	hose	l	shovel	1	1	1	1	1	1	1	1	1	1	1	1	1	1	1	1	1	1	1	1	1	1	1	1	1	1	.	.	0	0	0	0	0	0	0	0	0	.	-	-	-
527	357	CN	2A	10	pudding	chalk	r	chalk	0	0	0	0	0	0	0	.	.	1	1	1	1	1	1	1	1	1	1	1	1	1	1	1	1	1	1	.	.	0	0	0	0	0	0	0	0	0	0	0	0
528	357	CN	2A	11	tape	puzzle	l	tape	0	0	0	0	0	0	0	0	0	0	0	0	0	0	0	0	0	0	0	0	0	0	0	0	0	0	0	0	0	0	0	0	0	0	0	0	0	0	0	0	0
529	357	CN	2A	12	slipper	belt	r	belt	0	0	0	0	0	0	0	0	0	0	0	0	0	0	0	0	.	.	.	.	.	.	1	1	1	1	1	1	1	1	1	1	1	1	1	1	1	1	1	1	1
530	357	CN	2A	13	glasses	dress	l	glasses	0	0	0	0	0	0	0	0	0	0	0	0	0	0	0	0	0	0	0	0	0	0	0	.	.	1	1	1	1	1	1	1	1	1	1	1	1	1	1	1	1
531	357	CN	2B	14	ladder	flag	l	ladder	0	0	0	0	0	0	0	0	.	-	-	-	-	-	-	-	-	-	-	-	-	-	-	-	-	-	-	-	-	-	-	-	-	-	-	-	-	-	-	-	-
532	357	CN	2B	15	slide	crib	r	crib	1	1	1	1	1	1	1	1	1	1	1	1	1	1	.	.	.	.	.	.	0	0	0	0	0	0	0	0	0	0	0	0	0	0	0	0	0	0	0	0	0
533	357	CN	2B	16	zipper	hammer	r	hammer	0	0	0	0	0	0	0	0	0	0	0	0	0	.	.	.	.	.	.	1	1	1	1	1	1	1	1	1	1	1	1	1	1	1	1	1	1	1	.	.	0
534	357	CN	2B	17	boot	knife	l	boot	1	1	.	.	.	0	0	0	0	0	0	0	0	0	0	0	0	0	0	0	0	0	0	0	0	0	0	0	0	0	.	.	1	1	1	1	1	1	1	1	1
535	359	NC	1A	2	pudding	chalk	l	pudding	1	1	1	1	1	1	1	1	1	1	1	1	1	1	1	1	1	1	1	1	1	1	1	1	1	1	1	1	1	1	1	1	1	1	1	1	1	1	1	1	1
536	359	NC	1A	3	tape	puzzle	r	puzzle	1	1	1	1	1	1	1	1	1	1	1	1	1	1	1	1	1	1	1	1	1	1	1	1	1	1	1	1	1	1	1	1	1	1	1	1	1	1	1	1	1
537	359	NC	1A	4	slipper	belt	l	slipper	0	0	0	0	0	.	-	-	-	-	-	-	-	-	.	0	0	0	0	0	0	0	0	0	0	0	0	0	0	0	0	0	0	0	0	0	0	0	0	0	0
538	359	NC	1A	5	glasses	dress	r	dress	.	.	.	.	.	.	.	.	.	.	.	.	.	.	.	.	.	.	.	.	.	.	.	.	.	.	.	.	.	0	0	0	0	0	0	0	0	0	0	0	0
539	359	NC	1B	6	ladder	flag	r	flag	1	1	1	1	1	1	1	1	1	1	1	1	1	1	1	1	1	1	1	.	.	0	0	0	0	0	0	0	0	0	0	0	0	0	0	0	0	0	0	0	0
540	359	NC	1B	7	slide	crib	l	slide	1	1	.	.	0	0	0	0	0	0	0	0	0	0	0	0	0	0	0	0	0	0	.	-	-	-	-	-	-	-	-	-	-	-	-	-	-	-	-	-	-
541	359	NC	1B	8	zipper	hammer	l	zipper	1	1	1	1	1	1	1	1	1	1	1	1	1	1	1	1	1	1	1	.	.	.	.	0	0	0	0	0	0	0	0	0	0	0	0	0	0	0	0	0	0
542	359	NC	1B	9	boot	knife	r	knife	1	1	1	1	.	-	-	-	-	-	-	-	-	-	-	-	-	-	-	-	-	-	-	-	-	.	0	0	0	0	0	0	0	0	0	0	0	0	0	0	0
543	359	NC	2A	10	can	donut	l	can	0	0	0	0	0	0	0	0	0	0	0	0	0	0	0	0	0	0	0	0	0	0	0	0	0	0	0	0	0	0	0	0	.	.	1	1	1	1	1	1	1
544	359	NC	2A	11	necklace	muffin	l	necklace	1	1	1	1	1	1	1	1	1	1	1	1	1	.	0	0	0	0	0	0	0	0	0	0	0	0	0	0	0	0	.	1	1	1	1	1	1	1	1	1	1
545	359	NC	2A	12	comb	bib	r	bib	0	0	0	0	0	0	0	0	0	0	0	0	0	0	0	0	0	0	0	0	0	0	0	0	0	0	0	0	0	0	0	.	1	1	1	1	1	1	1	1	1
546	359	NC	2A	13	scissors	plate	l	scissors	0	0	0	0	0	.	.	1	1	1	1	1	1	1	1	1	1	1	1	1	1	1	1	1	1	1	1	1	1	1	1	1	1	1	1	1	1	1	.	0	0
547	359	NC	2B	14	lamp	glove	r	glove	1	1	1	1	1	1	1	1	1	1	1	1	1	1	1	1	1	1	1	1	1	1	1	1	1	1	1	1	1	1	1	1	1	1	1	1	1	1	1	1	.
548	359	NC	2B	15	purse	sock	r	sock	1	1	1	1	1	1	.	.	.	.	.	.	.	0	0	0	0	0	0	0	0	0	0	0	0	0	0	0	0	0	0	0	0	0	0	0	0	0	0	0	0
549	359	NC	2B	16	shorts	bucket	l	shorts	.	.	.	.	.	.	.	.	.	.	.	.	.	.	.	.	.	.	.	.	.	.	1	1	1	1	1	1	1	1	1	1	1	1	1	1	1	1	1	.	.
550	359	NC	2B	17	shovel	hose	r	hose	0	0	0	0	0	0	0	0	0	0	0	0	0	0	0	0	0	0	0	0	0	0	0	0	0	0	0	0	0	0	0	0	0	0	0	0	0	0	0	0	0
551	360	NC	1A	2	pudding	chalk	l	pudding	1	1	1	1	1	1	1	1	1	1	1	1	1	1	1	1	1	1	1	.	0	0	0	0	0	0	0	0	0	0	0	0	0	0	0	0	0	0	0	0	0
552	360	NC	1A	3	tape	puzzle	r	puzzle	1	1	1	1	1	1	1	1	1	1	1	1	1	1	1	1	1	1	1	1	1	1	1	1	.	.	0	0	0	0	0	0	0	0	0	0	0	0	0	0	.
553	360	NC	1A	4	slipper	belt	l	slipper	1	1	.	.	0	0	0	0	0	0	0	0	0	0	0	0	0	0	0	0	0	0	0	0	0	0	0	0	0	0	0	0	0	0	0	.	.	1	1	1	1
554	360	NC	1A	5	glasses	dress	r	dress	.	.	.	.	.	.	.	.	.	.	.	.	1	1	1	1	.	.	0	0	0	0	0	0	.	1	1	1	1	1	1	1	1	1	1	1	1	1	1	1	1
555	360	NC	1B	6	ladder	flag	r	flag	0	0	0	0	0	0	0	0	0	0	0	0	0	0	0	0	0	0	0	0	0	0	0	0	0	0	0	0	0	0	0	0	0	0	0	0	0	0	0	.	1
556	360	NC	1B	7	slide	crib	l	slide	1	1	1	1	1	1	1	1	1	1	1	.	-	-	-	-	-	-	-	-	.	0	0	0	0	0	0	0	0	0	0	0	0	0	0	0	0	0	0	0	0
557	360	NC	1B	8	zipper	hammer	l	zipper	1	1	1	1	1	1	1	1	1	1	1	1	1	1	1	1	1	1	1	.	-	-	-	-	-	-	-	-	.	0	0	0	0	0	0	0	0	0	0	0	0
558	360	NC	1B	9	boot	knife	r	knife	1	1	1	1	1	1	1	1	1	1	1	1	1	1	1	1	1	1	1	1	1	1	1	1	1	.	.	.	0	0	0	0	0	0	0	0	0	0	0	0	0
559	360	NC	2A	10	can	donut	l	can	0	0	0	0	0	0	0	0	0	0	0	0	0	0	0	0	0	0	0	0	0	0	.	.	1	1	1	1	1	1	1	1	1	1	1	1	1	1	.	0	0
560	360	NC	2A	11	necklace	muffin	l	necklace	1	1	1	1	1	1	1	1	1	1	1	1	1	.	.	.	0	0	0	0	0	0	0	0	0	0	0	0	0	0	0	0	0	0	0	0	0	0	0	0	0
561	360	NC	2A	12	comb	bib	r	bib	1	1	1	1	1	1	1	1	1	1	1	.	.	.	0	0	0	0	0	0	0	0	0	0	0	0	0	0	0	0	0	0	0	0	.	.	1	1	1	1	1
562	360	NC	2A	13	scissors	plate	l	scissors	0	0	0	0	0	0	0	0	0	0	0	0	0	0	0	0	0	0	.	.	1	1	1	1	1	1	1	1	1	1	1	1	1	1	1	1	1	1	1	1	.
563	360	NC	2B	14	lamp	glove	r	glove	1	1	1	1	1	1	1	1	1	1	1	1	1	1	1	1	1	1	1	1	1	1	1	1	1	1	1	1	1	1	1	1	1	1	1	1	1	1	1	1	1
564	360	NC	2B	15	purse	sock	r	sock	0	0	0	0	0	0	0	0	0	0	0	0	0	0	0	0	0	0	.	1	1	1	1	1	1	1	1	1	1	1	1	1	1	1	1	1	.	.	0	0	0
565	360	NC	2B	16	shorts	bucket	l	shorts	1	1	1	1	1	1	1	1	1	.	.	0	0	0	0	0	0	0	0	0	0	0	0	0	0	0	0	0	0	0	0	0	0	0	.	.	1	1	1	1	1
566	360	NC	2B	17	shovel	hose	r	hose	1	1	.	.	.	0	0	0	0	0	0	0	0	0	0	0	0	0	0	0	0	0	0	0	0	0	0	0	0	0	0	0	0	0	0	0	0	0	0	0	0
567	361	NC	1A	2	can	donut	r	donut	1	1	1	1	1	1	1	1	1	1	1	1	1	1	1	1	1	1	1	1	1	1	1	1	.	.	0	0	0	0	0	0	0	0	0	0	0	0	0	0	0
568	361	NC	1A	3	necklace	muffin	r	muffin	0	0	0	0	0	0	0	0	0	0	.	.	1	1	1	1	1	1	1	1	1	1	1	1	1	1	1	1	1	1	1	1	1	1	1	1	1	1	1	1	1
569	361	NC	1A	4	comb	bib	l	comb	0	0	0	0	0	0	0	0	0	0	0	0	0	0	0	0	0	0	0	0	0	0	0	0	0	0	0	0	0	0	0	0	.	.	1	1	1	1	1	1	1
570	361	NC	1A	5	scissors	plate	r	plate	0	0	0	0	0	0	0	0	0	0	.	.	1	1	1	1	1	1	1	1	1	1	1	1	.	0	0	0	0	0	0	0	0	0	0	0	0	0	.	.	1
571	361	NC	1B	6	lamp	glove	l	lamp	0	0	0	0	0	0	0	0	.	.	1	1	1	1	1	1	1	1	1	1	.	.	0	0	0	0	0	0	0	0	0	0	0	0	0	0	0	0	0	0	0
572	361	NC	1B	7	purse	sock	l	purse	0	0	0	0	0	0	0	0	0	0	0	0	0	0	0	0	0	0	0	0	0	0	0	0	0	0	0	0	0	0	0	0	0	0	0	0	0	0	0	.	1
573	361	NC	1B	8	shorts	bucket	r	bucket	0	0	0	0	0	0	0	0	0	0	0	0	.	.	1	1	1	1	1	1	1	1	1	.	0	0	0	0	0	0	0	0	0	0	0	0	0	0	0	0	0
574	361	NC	1B	9	shovel	hose	l	shovel	1	1	1	1	1	1	1	1	1	1	1	1	1	1	1	1	1	.	.	.	0	0	0	0	0	0	0	0	0	0	0	0	0	0	0	0	0	0	0	0	0
575	361	NC	2A	10	pudding	chalk	r	chalk	1	1	1	1	1	1	1	1	1	1	1	1	1	1	1	1	1	1	1	.	0	0	0	0	0	.	.	1	1	1	1	1	1	1	.	.	0	0	0	0	0
576	361	NC	2A	11	tape	puzzle	l	tape	0	0	0	0	0	0	0	0	0	0	0	0	0	0	0	0	0	0	0	0	0	0	0	0	0	0	0	0	0	0	0	0	0	0	0	0	0	0	0	0	0
577	361	NC	2A	12	slipper	belt	r	belt	1	1	1	1	1	1	.	.	0	0	0	0	0	0	0	0	0	0	.	.	1	1	1	1	1	1	1	1	1	.	0	0	0	0	0	0	0	0	0	0	0
578	361	NC	2A	13	glasses	dress	l	glasses	1	1	1	1	1	.	.	0	0	0	0	0	0	0	0	0	0	0	0	0	0	0	0	0	0	0	0	0	0	0	0	0	0	0	0	0	0	0	0	0	0
579	361	NC	2B	14	ladder	flag	l	ladder	1	1	1	1	1	1	1	1	1	1	1	1	1	1	1	1	1	1	1	1	1	1	1	1	1	1	1	1	.	.	0	0	0	0	0	0	0	0	0	0	0
580	361	NC	2B	15	slide	crib	r	crib	0	0	0	0	0	0	0	.	.	1	1	1	1	1	1	1	1	1	1	1	1	.	0	0	0	0	0	0	0	0	0	0	0	.	.	.	1	1	1	1	1
581	361	NC	2B	16	zipper	hammer	r	hammer	0	0	0	0	0	0	0	0	0	0	0	0	0	0	0	0	0	0	.	1	1	1	1	1	1	1	1	1	1	1	1	1	1	1	1	1	1	1	.	.	0
582	361	NC	2B	17	boot	knife	l	boot	0	0	0	0	0	0	0	0	0	0	0	0	0	0	0	0	0	0	0	0	0	.	-	-	-	-	-	-	.	0	0	0	0	0	0	0	0	0	0	0	0
583	362	CN	1A	2	can	donut	r	donut	0	0	0	0	0	0	0	0	0	0	.	.	1	1	1	1	1	1	1	1	1	1	1	1	1	1	1	1	1	1	1	1	1	1	1	1	1	1	1	1	1
584	362	CN	1A	3	necklace	muffin	r	muffin	1	1	1	1	1	1	1	1	1	1	1	1	1	1	1	1	.	.	0	0	0	0	0	0	0	0	0	0	0	0	0	0	0	0	0	0	0	0	0	0	0
585	362	CN	1A	4	comb	bib	l	comb	1	1	1	1	1	1	1	1	1	1	1	1	1	1	1	1	1	1	1	1	1	1	1	.	.	0	0	0	0	0	0	0	0	0	0	0	0	0	0	0	0
586	362	CN	1A	5	scissors	plate	r	plate	0	0	0	0	0	0	0	0	0	0	0	0	0	0	0	0	0	0	0	0	.	1	1	1	1	1	1	1	1	1	1	1	1	1	1	1	1	1	1	1	1
587	362	CN	1B	6	lamp	glove	l	lamp	1	1	1	1	1	1	1	1	1	1	1	1	1	1	1	1	1	1	1	.	.	0	0	0	0	0	0	0	0	0	0	0	0	0	0	0	0	0	0	0	0
588	362	CN	1B	7	purse	sock	l	purse	0	0	0	0	0	0	0	0	0	0	0	0	0	0	0	0	0	0	0	0	0	0	0	0	0	0	0	0	0	0	0	.	.	1	1	1	1	1	1	1	1
589	362	CN	1B	8	shorts	bucket	r	bucket	1	1	1	1	1	1	1	1	1	1	1	1	1	1	1	1	1	1	1	1	1	1	1	1	1	.	.	0	0	0	0	0	0	0	0	0	0	0	0	0	0
590	362	CN	1B	9	shovel	hose	l	shovel	0	0	0	0	0	0	0	0	0	0	0	0	0	0	0	0	0	0	0	.	.	1	1	1	1	1	1	1	1	1	1	1	1	1	1	1	1	1	1	1	1
591	362	CN	2A	10	pudding	chalk	r	chalk	0	0	0	0	0	0	0	0	0	0	0	0	0	0	0	0	0	0	0	0	0	0	0	0	0	.	.	1	1	1	1	1	1	1	1	1	1	1	1	1	1
592	362	CN	2A	11	tape	puzzle	l	tape	0	0	0	0	0	0	0	0	0	0	0	0	0	0	0	0	0	0	0	0	0	0	0	0	0	0	0	0	0	0	0	0	0	0	0	0	0	0	0	0	0
593	362	CN	2A	12	slipper	belt	r	belt	0	0	0	0	0	0	0	0	0	0	0	0	0	0	0	0	0	0	0	.	.	1	1	1	1	1	1	1	1	1	1	1	1	1	1	1	1	1	1	1	1
594	362	CN	2A	13	glasses	dress	l	glasses	0	0	0	0	0	0	0	0	0	0	0	0	0	0	.	.	1	1	1	1	1	1	1	1	1	1	1	1	1	1	1	1	1	1	1	1	1	1	1	.	0
595	362	CN	2B	14	ladder	flag	l	ladder	1	1	1	1	1	1	1	1	1	1	1	1	1	1	1	1	1	1	1	1	1	1	1	1	1	1	1	1	1	1	.	.	0	0	0	0	0	0	0	0	0
596	362	CN	2B	15	slide	crib	r	crib	1	1	1	1	1	1	1	1	1	1	1	1	1	1	1	1	1	1	1	1	1	1	1	1	1	1	1	1	.	.	0	0	0	0	0	0	0	0	0	0	0
597	362	CN	2B	16	zipper	hammer	r	hammer	0	0	0	0	0	0	0	0	0	0	0	0	0	0	0	0	0	0	0	0	0	0	0	0	0	0	0	0	0	0	0	0	0	0	0	0	0	0	0	0	0
598	362	CN	2B	17	boot	knife	l	boot	0	0	0	0	0	0	0	0	0	0	0	0	0	0	0	0	0	0	0	0	0	0	0	0	0	0	0	0	0	0	.	.	1	1	1	1	1	1	1	1	1
599	363	NC	1A	2	can	donut	l	can	1	1	1	1	1	1	1	1	1	1	1	1	1	1	1	1	1	1	1	.	.	0	0	0	0	0	0	0	0	0	0	0	0	0	0	0	0	0	0	0	0
600	363	NC	1A	3	necklace	muffin	l	necklace	0	0	0	0	0	0	0	0	0	0	0	0	0	0	0	0	0	0	0	0	0	0	0	0	0	0	0	0	0	0	0	0	0	0	0	0	0	0	0	0	0
601	363	NC	1A	4	comb	bib	r	bib	0	0	0	0	0	0	0	0	0	0	0	0	0	0	0	0	0	0	0	.	.	.	1	1	1	1	1	1	1	1	1	1	1	1	1	1	1	1	1	1	1
602	363	NC	1A	5	scissors	plate	l	scissors	0	0	0	0	.	.	1	1	1	1	1	1	1	1	1	1	1	1	1	1	1	1	1	1	1	1	1	1	1	1	1	1	.	.	0	0	0	0	0	0	0
603	363	NC	1B	6	lamp	glove	r	glove	0	0	0	0	0	0	0	0	0	0	0	0	0	0	0	0	0	0	0	0	0	0	0	0	.	.	1	1	1	1	1	1	1	1	1	1	1	1	1	1	1
604	363	NC	1B	7	purse	sock	r	sock	1	1	1	1	1	1	1	1	1	1	1	1	1	1	1	1	1	1	1	1	1	1	1	1	1	1	1	1	1	1	1	1	1	1	1	1	1	1	1	.	.
605	363	NC	1B	8	shorts	bucket	l	shorts	0	0	0	0	0	0	0	0	0	0	0	0	0	0	0	0	0	0	0	0	0	0	0	0	0	0	0	0	0	0	0	0	0	0	0	0	0	0	0	0	0
606	363	NC	1B	9	shovel	hose	r	hose	1	1	1	1	1	1	1	1	1	1	1	1	1	1	1	.	.	0	0	0	0	0	0	0	0	0	0	0	0	0	.	.	1	1	1	1	1	1	1	1	1
607	363	NC	2A	10	pudding	chalk	l	pudding	.	.	.	.	.	.	.	.	.	.	.	.	.	.	.	0	0	0	0	0	0	0	0	0	0	0	0	0	0	0	0	0	0	0	0	0	0	0	0	0	0
608	363	NC	2A	11	tape	puzzle	r	puzzle	0	0	0	0	0	0	0	0	0	0	0	0	0	0	0	0	0	0	0	0	0	0	0	.	.	1	1	1	1	1	1	1	1	1	1	1	1	1	1	1	1
609	363	NC	2A	12	slipper	belt	l	slipper	0	0	0	0	0	0	0	0	0	0	0	0	0	0	0	0	0	0	0	0	0	0	0	.	.	.	1	1	1	1	1	1	1	1	1	1	1	1	1	1	1
610	363	NC	2A	13	glasses	dress	r	dress	1	1	1	1	1	1	1	1	1	1	1	1	1	1	1	1	1	1	1	1	1	1	1	.	.	.	.	0	0	0	0	0	0	0	0	0	0	0	0	0	0
611	363	NC	2B	14	ladder	flag	r	flag	1	1	1	1	1	1	1	1	1	1	1	1	1	1	1	1	1	1	1	1	1	1	1	1	1	1	1	1	1	1	1	1	1	1	1	1	1	1	1	1	.
612	363	NC	2B	15	slide	crib	l	slide	1	1	1	1	1	1	.	.	0	0	0	0	0	0	0	0	0	0	0	0	0	0	0	0	0	0	0	0	0	0	0	0	0	0	0	0	0	0	0	0	0
613	363	NC	2B	16	zipper	hammer	l	zipper	.	0	0	0	0	0	0	0	0	0	0	0	0	0	0	0	0	0	0	0	0	0	0	0	0	0	0	0	0	0	0	0	0	0	0	0	0	0	0	0	0
614	363	NC	2B	17	boot	knife	r	knife	1	1	1	1	1	1	1	1	1	1	1	1	1	1	1	1	1	1	1	1	1	1	1	1	1	1	1	1	1	1	1	1	1	1	1	1	1	1	1	1	1
615	364	NC	1A	2	can	donut	r	donut	1	1	1	1	1	1	1	1	1	1	1	1	.	-	-	-	-	-	-	-	-	-	-	-	-	.	0	0	0	0	0	0	0	0	0	0	0	0	0	0	0
616	364	NC	1A	3	necklace	muffin	r	muffin	1	1	1	1	1	1	1	1	1	1	1	1	1	1	1	1	1	1	1	1	1	1	1	.	.	.	0	0	0	0	0	0	0	0	0	0	0	0	0	0	0
617	364	NC	1A	4	comb	bib	l	comb	0	0	0	0	0	0	0	0	0	0	0	0	0	0	0	0	0	0	0	0	0	0	0	0	0	0	0	0	0	0	0	0	.	1	1	1	1	1	1	1	1
618	364	NC	1A	5	scissors	plate	r	plate	1	1	1	1	1	1	1	1	1	1	1	1	1	1	1	1	1	1	1	1	1	1	1	1	1	1	1	1	1	1	.	-	-	-	-	-	-	.	1	1	1
619	364	NC	1B	6	lamp	glove	l	lamp	0	0	0	0	0	0	0	0	0	0	0	0	0	0	0	0	0	0	0	0	0	0	0	0	0	0	0	0	0	0	0	0	0	0	0	0	0	0	0	0	0
620	364	NC	1B	7	purse	sock	l	purse	.	.	.	.	.	.	0	0	0	0	0	0	0	0	0	0	0	0	0	0	0	0	0	0	0	0	0	0	0	0	0	0	0	0	0	0	0	0	0	0	0
621	364	NC	1B	8	shorts	bucket	r	bucket	1	1	1	1	1	1	1	1	1	1	1	1	1	1	1	1	1	1	1	1	1	1	1	1	1	1	1	1	1	1	1	1	1	1	1	1	1	1	1	1	1
622	364	NC	1B	9	shovel	hose	l	shovel	.	.	1	1	1	1	1	1	1	1	1	1	1	1	1	1	1	1	1	1	1	1	1	1	1	1	1	1	1	1	1	1	1	1	1	1	1	1	.	0	0
623	364	NC	2A	10	pudding	chalk	r	chalk	1	1	1	.	.	0	0	0	0	0	0	0	0	0	0	0	0	0	0	0	0	0	0	0	0	0	0	0	0	0	0	0	0	0	0	0	0	0	0	0	.
624	364	NC	2A	11	tape	puzzle	l	tape	0	0	0	0	0	0	0	0	0	0	0	0	0	0	0	0	0	0	0	0	0	0	0	0	0	0	0	0	0	0	0	0	0	0	0	0	0	0	0	0	0
625	364	NC	2A	12	slipper	belt	r	belt	1	1	1	1	1	1	1	1	1	1	1	1	1	1	1	1	1	1	1	1	1	1	1	1	1	1	1	1	1	1	1	1	1	1	1	1	1	1	1	1	1
626	364	NC	2A	13	glasses	dress	l	glasses	1	1	1	1	1	1	1	1	1	1	1	1	1	1	1	1	1	1	1	1	1	1	.	0	0	0	0	0	0	0	0	0	0	0	0	0	0	0	0	0	0
627	364	NC	2B	14	ladder	flag	l	ladder	0	0	0	0	0	0	0	0	0	0	0	0	0	0	0	0	0	0	0	0	0	0	0	0	0	0	0	0	0	0	0	0	0	0	0	0	0	0	0	0	0
628	364	NC	2B	15	slide	crib	r	crib	1	1	1	1	.	-	-	-	-	-	-	-	-	-	-	-	-	-	-	-	-	-	-	-	-	-	-	.	1	1	1	1	1	1	1	1	1	1	1	1	1
629	364	NC	2B	16	zipper	hammer	r	hammer	0	0	0	0	0	0	0	0	0	0	0	0	0	0	0	0	.	.	.	.	.	.	.	1	1	1	1	1	1	1	1	1	1	1	1	1	1	1	1	1	1
630	364	NC	2B	17	boot	knife	l	boot	0	0	0	0	0	0	0	0	0	0	0	0	0	0	0	0	0	0	0	0	0	0	0	0	.	1	1	1	1	1	1	1	1	1	1	1	1	1	1	1	1
631	365	CN	1A	2	pudding	chalk	l	pudding	0	0	0	0	0	0	0	0	0	0	0	0	0	0	0	.	.	.	1	1	1	1	1	1	1	1	1	1	1	1	1	1	1	1	1	1	1	1	1	1	1
632	365	CN	1A	3	tape	puzzle	r	puzzle	1	1	1	1	1	1	1	1	1	1	1	1	1	1	1	1	1	1	1	1	.	.	0	0	0	0	0	0	0	0	0	0	0	0	0	0	0	0	0	0	0
633	365	CN	1A	4	slipper	belt	l	slipper	0	0	0	0	0	0	0	0	0	0	0	0	0	0	0	0	.	.	1	1	1	1	1	1	1	1	1	1	1	1	1	1	1	1	1	1	1	1	1	1	1
634	365	CN	1A	5	glasses	dress	r	dress	0	0	0	0	0	0	0	0	0	0	0	0	0	0	0	0	0	0	0	0	0	0	0	0	0	0	0	0	0	0	0	0	0	.	.	1	1	1	1	1	1
635	365	CN	1B	6	ladder	flag	r	flag	1	1	1	1	1	1	1	1	1	1	.	.	0	0	0	0	0	0	0	0	0	0	0	0	0	0	0	0	0	0	0	0	0	0	0	0	0	0	0	0	0
636	365	CN	1B	7	slide	crib	l	slide	0	0	0	0	0	0	0	0	0	0	0	0	0	0	0	0	0	0	0	.	1	1	1	1	1	1	1	1	1	1	1	1	1	1	1	1	1	1	1	1	1
637	365	CN	1B	8	zipper	hammer	l	zipper	1	1	1	1	1	1	1	1	1	1	1	1	1	1	1	1	1	1	1	1	1	1	1	1	.	.	0	0	0	0	0	0	0	0	0	0	0	0	0	0	0
638	365	CN	1B	9	boot	knife	r	knife	1	1	1	1	1	1	1	1	1	1	1	1	1	1	1	1	1	1	1	1	1	1	1	1	1	1	1	1	1	1	1	1	1	1	1	1	1	1	1	1	1
639	365	CN	2A	10	can	donut	l	can	0	0	0	0	0	0	0	0	0	0	0	0	0	0	0	0	0	0	0	.	.	1	1	1	1	1	1	1	1	1	1	1	1	1	1	1	1	1	1	1	1
640	365	CN	2A	11	necklace	muffin	l	necklace	0	0	0	0	0	0	.	1	1	1	1	1	1	1	1	1	1	1	1	1	1	1	1	1	1	1	1	1	1	1	1	1	1	1	1	1	1	1	1	1	1
641	365	CN	2A	12	comb	bib	r	bib	1	1	1	1	1	1	1	1	1	1	1	1	1	1	.	.	0	0	0	0	0	0	0	0	0	0	0	0	0	0	0	0	0	0	0	0	0	0	0	0	0
642	365	CN	2A	13	scissors	plate	l	scissors	0	0	0	0	0	0	0	0	0	0	0	0	0	0	.	.	1	1	1	1	1	1	1	1	1	1	1	1	1	1	1	1	1	1	1	1	1	1	1	1	1
643	365	CN	2B	14	lamp	glove	r	glove	1	1	1	.	.	0	0	0	0	0	0	0	.	.	1	1	1	1	1	1	1	1	1	1	1	1	1	1	1	1	1	1	1	1	1	1	1	1	1	1	1
644	365	CN	2B	15	purse	sock	r	sock	1	1	1	1	1	1	1	1	1	1	1	1	1	1	1	.	.	.	0	0	0	0	0	.	-	-	-	-	-	-	-	-	-	-	-	-	-	-	-	-	-
645	365	CN	2B	16	shorts	bucket	l	shorts	1	.	.	0	0	0	0	0	0	0	0	0	0	0	0	0	0	0	0	0	0	0	0	0	0	0	0	0	0	0	0	0	0	0	0	0	0	0	0	0	0
646	365	CN	2B	17	shovel	hose	r	hose	1	1	1	1	1	1	1	1	1	1	1	1	1	1	1	1	1	1	1	1	1	1	1	1	1	1	1	1	1	1	1	1	1	1	1	1	1	1	1	1	1
647	366	CN	1A	2	can	donut	l	can	1	1	1	1	1	1	1	1	1	1	1	1	.	.	0	0	0	0	0	0	0	0	0	0	0	0	.	-	-	-	-	-	-	-	.	0	0	0	0	0	0
648	366	CN	1A	3	necklace	muffin	l	necklace	.	.	.	.	.	.	.	.	.	.	.	.	.	.	.	1	1	1	1	1	1	1	1	1	1	1	1	1	1	1	1	1	1	1	1	.	.	0	0	0	0
649	366	CN	1A	5	scissors	plate	l	scissors	1	1	1	1	1	1	1	1	1	1	1	1	1	1	1	1	1	1	.	.	.	.	0	0	0	0	0	0	0	0	0	0	0	0	0	0	0	0	0	.	1
650	366	CN	1B	6	lamp	glove	r	glove	.	.	.	.	.	.	.	.	.	.	.	.	.	.	.	.	.	1	1	1	1	1	1	1	1	1	1	1	1	1	1	1	1	1	.	0	0	0	0	0	0
651	366	CN	1B	7	purse	sock	r	sock	1	1	1	1	1	1	1	1	1	1	1	1	1	1	1	1	.	0	0	0	0	0	0	0	0	0	0	0	0	0	0	0	0	0	0	0	0	0	0	0	0
652	366	CN	1B	8	shorts	bucket	l	shorts	.	.	.	.	.	.	.	.	.	.	.	.	.	.	.	.	.	.	.	.	.	.	.	.	.	.	.	.	.	.	.	.	.	.	1	1	1	1	1	1	1
653	366	CN	1B	9	shovel	hose	r	hose	1	1	1	1	1	1	1	1	1	1	1	1	1	1	1	1	1	1	1	1	1	.	0	0	0	0	0	0	0	.	1	1	1	1	1	.	-	-	-	-	-
654	366	CN	2A	10	pudding	chalk	l	pudding	1	1	1	1	1	1	1	1	1	1	1	1	1	1	1	1	1	1	1	1	1	1	1	1	1	1	.	.	.	0	0	0	0	0	0	0	0	0	0	0	0
655	366	CN	2A	11	tape	puzzle	r	puzzle	1	1	1	1	1	1	1	1	1	1	1	1	1	1	1	1	1	1	1	1	1	1	1	1	1	1	1	1	1	1	1	1	1	1	1	1	1	1	1	1	1
656	366	CN	2A	12	slipper	belt	l	slipper	0	0	0	0	0	0	0	0	0	0	0	0	0	0	0	0	0	0	0	.	1	1	1	1	1	1	1	1	1	1	1	1	1	1	1	1	1	1	1	1	1
657	366	CN	2A	13	glasses	dress	r	dress	.	.	.	.	.	.	.	.	.	.	.	.	.	.	.	.	.	.	.	.	.	.	.	.	.	.	.	.	.	.	.	.	.	.	.	.	.	.	.	.	.
658	366	CN	2B	14	ladder	flag	r	flag	.	.	.	0	0	0	0	0	0	0	0	0	0	0	0	0	0	0	0	0	0	0	0	0	0	0	0	0	0	0	0	0	0	0	0	0	0	0	0	0	0
659	366	CN	2B	15	slide	crib	l	slide	1	1	1	1	1	1	1	1	1	1	1	1	1	1	1	1	1	1	.	.	0	0	0	0	0	0	0	.	1	1	1	1	1	1	1	1	1	1	1	1	1
660	366	CN	2B	16	zipper	hammer	l	zipper	1	1	1	1	1	1	1	1	1	1	1	1	1	1	1	1	1	1	1	1	1	1	1	1	1	1	1	1	1	1	1	1	1	1	1	1	1	1	1	1	1
661	366	CN	2B	17	boot	knife	r	knife	1	1	1	.	0	0	0	0	0	0	0	0	0	0	0	0	0	0	0	0	0	0	0	0	0	0	0	0	0	0	0	0	0	0	0	0	0	0	0	0	0
662	367	CN	1A	2	can	donut	l	can	1	1	1	1	1	1	1	1	1	1	1	1	1	1	1	1	1	.	.	0	0	0	0	0	0	0	0	0	0	0	0	0	0	0	0	0	0	0	0	0	.
663	367	CN	1A	3	necklace	muffin	l	necklace	.	.	0	0	0	0	0	0	0	0	0	0	0	0	0	0	0	0	0	0	0	0	0	0	0	0	0	0	0	0	0	0	0	.	.	.	.	1	1	1	1
664	367	CN	1A	4	comb	bib	r	bib	1	1	1	1	1	1	1	1	1	1	1	1	.	.	0	0	0	0	0	0	0	0	0	0	0	0	0	0	0	0	0	0	0	0	0	0	0	0	0	0	0
665	367	CN	1A	5	scissors	plate	l	scissors	1	1	1	1	1	1	1	1	1	1	1	1	1	1	1	1	.	.	0	0	0	0	0	0	0	0	0	0	0	0	0	0	0	0	0	0	0	0	0	0	0
666	367	CN	1B	6	lamp	glove	r	glove	.	.	1	1	1	1	1	1	1	1	1	1	1	1	1	1	1	1	1	1	1	1	1	1	1	1	1	1	1	1	1	1	1	1	1	1	1	1	1	.	.
667	367	CN	1B	7	purse	sock	r	sock	1	1	1	1	1	1	1	1	1	1	1	1	1	.	.	.	0	0	0	0	0	0	0	0	.	1	1	1	1	1	1	1	1	1	1	1	1	1	1	1	1
668	367	CN	1B	8	shorts	bucket	l	shorts	1	1	1	1	1	1	1	1	1	1	1	1	1	1	1	1	.	.	.	0	0	0	0	0	0	0	0	0	0	0	0	0	0	0	0	0	0	0	0	0	0
669	367	CN	1B	9	shovel	hose	r	hose	1	1	1	1	1	1	1	1	1	1	1	1	1	1	1	1	1	1	1	1	1	1	1	1	1	1	1	1	1	1	1	1	1	1	1	1	1	1	1	1	1
670	367	CN	2A	10	pudding	chalk	l	pudding	1	1	1	1	1	1	1	1	1	1	1	1	1	1	1	1	1	1	1	1	1	1	1	1	1	1	1	1	1	1	1	1	1	1	1	1	1	1	1	1	1
671	367	CN	2A	11	tape	puzzle	r	puzzle	1	1	1	1	1	1	1	1	1	1	1	1	1	1	1	1	1	1	1	1	1	1	1	1	1	1	1	1	1	1	1	1	1	1	1	1	1	1	1	1	1
672	367	CN	2A	12	slipper	belt	l	slipper	.	.	.	.	.	.	.	.	.	.	.	.	.	.	.	.	.	.	.	.	.	.	.	.	.	.	.	.	.	.	.	0	0	0	0	0	0	0	0	0	0
673	367	CN	2A	13	glasses	dress	r	dress	0	0	0	0	0	0	.	-	-	-	-	-	-	-	-	-	.	1	1	1	1	1	1	1	1	1	1	1	1	1	1	1	1	1	1	1	.	-	-	-	-
674	367	CN	2B	14	ladder	flag	r	flag	.	.	.	.	.	.	.	.	.	0	0	0	0	0	0	0	0	0	0	0	0	0	0	0	0	0	0	0	0	0	0	0	0	0	0	0	0	0	0	0	0
675	367	CN	2B	15	slide	crib	l	slide	1	1	1	1	1	1	1	1	1	1	1	1	1	1	1	1	1	1	1	1	1	1	1	1	1	1	1	1	1	1	1	1	1	1	1	1	1	.	.	.	0
676	367	CN	2B	16	zipper	hammer	l	zipper	1	1	1	1	1	1	1	1	1	1	1	1	1	1	1	1	1	1	1	1	1	1	.	.	0	0	0	0	0	0	.	1	1	1	1	1	1	1	1	1	1
677	367	CN	2B	17	boot	knife	r	knife	0	0	0	0	0	0	0	0	0	0	0	0	0	0	0	0	0	.	-	-	-	-	-	-	-	-	-	-	-	-	-	.	0	0	0	0	0	0	0	0	.
678	368	NC	1A	2	can	donut	l	can	0	0	0	0	0	0	0	0	0	0	0	0	0	0	0	0	0	0	0	0	0	0	0	0	0	0	0	0	0	0	0	0	0	0	0	0	0	0	0	0	0
679	368	NC	1A	3	necklace	muffin	l	necklace	1	1	1	1	1	.	.	.	.	.	.	0	0	0	0	0	0	0	0	0	0	0	0	0	0	0	0	0	0	0	0	0	0	0	0	0	0	0	0	0	0
680	368	NC	1A	4	comb	bib	r	bib	0	0	0	0	0	0	0	0	0	0	0	0	0	0	0	0	0	0	0	0	0	0	0	0	0	.	1	1	1	1	1	1	1	1	1	1	1	1	1	1	1
681	368	NC	1A	5	scissors	plate	l	scissors	1	1	1	1	1	1	1	1	1	1	1	1	1	1	1	1	1	1	1	1	1	1	1	1	1	1	1	1	1	1	1	1	1	1	1	1	1	1	1	1	1
682	368	NC	1B	6	lamp	glove	r	glove	0	0	0	0	0	0	0	0	.	.	1	1	1	1	1	1	1	1	1	1	1	1	1	1	1	1	1	1	1	1	1	1	1	1	1	1	1	1	1	1	1
683	368	NC	1B	7	purse	sock	r	sock	1	1	1	1	1	1	1	1	1	1	1	1	1	1	1	1	1	1	1	1	1	1	1	1	1	1	1	1	1	1	1	1	1	1	1	1	1	1	1	1	1
684	368	NC	1B	8	shorts	bucket	l	shorts	0	0	0	0	.	.	.	.	.	1	1	1	1	1	1	1	1	1	1	1	1	1	1	1	1	1	1	1	1	1	1	1	1	1	1	1	1	1	1	1	1
685	368	NC	1B	9	shovel	hose	r	hose	0	0	0	0	0	0	0	0	0	0	0	0	0	0	0	0	0	0	0	0	0	0	0	0	0	0	0	0	0	0	0	0	0	0	0	0	0	0	0	0	0
686	368	NC	2A	10	pudding	chalk	l	pudding	1	1	1	1	1	1	1	1	1	1	1	1	1	1	1	1	1	1	1	1	1	1	1	1	1	1	1	1	1	1	1	1	1	.	.	0	0	0	0	0	0
687	368	NC	2A	11	tape	puzzle	r	puzzle	1	1	1	1	1	1	1	1	1	1	1	1	1	1	1	1	1	1	1	1	1	1	1	1	1	1	1	1	1	1	1	1	1	1	1	1	1	1	1	1	1
688	368	NC	2A	12	slipper	belt	l	slipper	1	1	1	1	1	1	1	1	1	1	1	1	1	1	1	1	1	1	1	1	1	1	1	1	1	1	1	1	1	1	1	1	1	1	1	1	1	1	1	1	1
689	368	NC	2A	13	glasses	dress	r	dress	1	1	.	.	.	.	0	0	0	0	0	0	0	0	0	0	0	0	0	0	0	0	0	0	0	0	0	0	0	0	0	0	0	0	0	0	0	0	0	0	0
690	368	NC	2B	14	ladder	flag	r	flag	0	0	0	0	0	0	0	0	0	0	0	0	0	0	0	0	0	0	0	0	0	0	0	0	0	0	0	0	0	0	0	0	0	0	0	0	0	0	0	0	0
691	368	NC	2B	15	slide	crib	l	slide	1	1	1	1	1	1	1	1	1	1	1	1	1	1	1	1	1	1	1	1	1	1	1	1	1	1	1	1	1	1	1	1	1	1	1	1	1	1	1	1	1
692	368	NC	2B	16	zipper	hammer	l	zipper	0	0	0	0	0	0	0	0	0	0	0	0	0	0	0	0	0	0	.	1	1	1	1	1	1	1	1	1	1	1	1	1	1	1	1	1	1	1	1	1	1
693	368	NC	2B	17	boot	knife	r	knife	0	0	0	0	.	1	1	1	1	1	1	1	1	1	1	1	1	1	1	1	1	1	1	1	1	1	1	1	1	1	1	1	1	1	1	1	1	1	1	1	1
694	369	CN	1A	2	crib	slide	r	slide	1	1	1	1	1	1	1	1	1	1	1	1	1	1	1	1	1	1	1	1	1	1	1	1	1	1	1	1	1	1	1	1	1	1	1	1	1	1	1	1	1
695	369	CN	1A	3	knife	boot	l	knife	0	0	0	0	0	0	0	0	0	0	0	0	0	0	.	.	.	.	1	1	1	1	1	1	1	1	1	1	1	1	1	1	1	1	1	1	1	1	1	1	1
696	369	CN	1A	4	zipper	hammer	l	zipper	0	0	0	0	0	0	0	0	0	0	0	0	0	0	0	0	0	0	0	0	0	0	0	0	0	0	0	0	0	0	0	0	0	0	0	0	0	0	0	0	0
697	369	CN	1A	5	ladder	flag	r	flag	1	1	1	1	1	1	1	1	1	1	1	1	1	1	1	.	.	0	0	0	0	0	0	0	.	1	1	1	1	1	1	1	1	1	1	1	1	1	1	1	1
698	369	CN	1B	6	slipper	belt	r	belt	1	1	1	1	1	1	1	1	1	1	1	1	1	1	1	1	1	1	1	1	1	1	1	1	1	1	1	1	1	1	1	1	1	1	1	1	1	1	1	1	1
699	369	CN	1B	7	tape	puzzle	l	tape	1	1	1	1	1	1	1	1	1	1	1	1	1	1	1	1	1	1	1	.	.	0	0	0	0	0	0	0	0	0	0	0	0	0	0	0	0	0	0	0	0
700	369	CN	1B	8	glasses	dress	r	dress	0	0	0	0	0	0	0	0	0	0	0	0	0	0	0	0	0	0	0	0	0	0	0	0	0	0	0	0	0	0	0	0	0	0	0	0	0	0	0	0	0
701	369	CN	1B	9	pudding	chalk	l	pudding	0	0	0	0	0	0	0	0	0	0	0	0	0	0	0	0	0	0	0	0	0	0	0	0	0	0	0	0	0	0	0	0	0	0	0	0	0	0	0	0	0
702	369	CN	2A	10	shorts	bucket	r	bucket	1	1	1	1	1	1	1	1	1	1	1	1	1	1	1	1	.	.	0	0	0	0	0	0	0	0	0	0	0	0	0	0	0	0	0	0	0	0	0	0	0
703	369	CN	2A	11	purse	sock	r	sock	1	1	1	1	1	1	1	1	1	1	1	1	1	1	1	1	1	1	1	1	1	1	1	1	1	1	1	1	1	1	1	1	1	1	1	1	1	1	1	1	1
704	369	CN	2A	12	hose	shovel	l	hose	1	1	1	1	1	1	1	1	1	1	1	1	1	1	1	1	1	1	1	1	1	1	1	.	.	0	0	0	0	0	0	0	0	0	0	0	0	0	0	0	0
705	369	CN	2A	13	glove	lamp	l	glove	1	1	1	1	1	1	1	1	1	1	1	1	1	1	1	1	1	1	1	1	1	1	1	1	1	1	1	1	1	1	1	1	1	1	1	1	1	1	1	1	1
706	369	CN	2B	14	can	donut	r	donut	1	1	.	.	0	0	0	0	0	0	0	0	0	0	0	0	0	0	0	0	0	0	.	1	1	1	1	1	1	1	1	1	1	1	1	1	1	1	1	1	1
707	369	CN	2B	15	bib	comb	l	bib	0	0	0	0	0	0	0	0	0	0	0	0	0	0	0	0	0	0	0	0	0	0	0	0	0	0	0	0	0	0	0	0	0	0	0	0	0	0	0	0	0
708	369	CN	2B	16	muffin	necklace	r	necklace	0	0	0	0	0	0	0	0	0	0	0	0	0	0	0	0	0	0	0	0	0	0	0	0	0	0	0	.	.	.	.	.	1	1	1	1	1	1	1	1	1
709	369	CN	2B	17	scissors	plate	l	scissors	1	1	1	1	1	1	1	1	1	1	1	1	1	1	1	1	1	1	1	1	1	1	1	1	.	.	.	0	0	0	0	0	0	0	0	0	0	0	.	.	1
710	370	NC	1A	2	crib	slide	r	slide	0	0	0	0	0	0	0	0	0	0	0	0	0	0	0	0	0	0	.	-	-	-	-	-	-	-	-	-	-	-	-	-	-	-	-	-	-	-	-	.	0
711	370	NC	1A	3	knife	boot	l	knife	0	0	0	0	0	.	.	.	1	1	1	1	1	1	1	1	1	1	1	1	1	1	1	1	1	1	1	1	1	1	1	1	1	1	1	1	1	1	1	1	1
712	370	NC	1A	4	zipper	hammer	l	zipper	1	1	1	1	1	1	1	1	1	1	1	1	1	1	1	1	1	1	1	1	1	1	1	1	1	1	1	1	1	1	1	1	1	.	.	0	0	0	0	0	0
713	370	NC	1A	5	ladder	flag	r	flag	1	1	1	1	1	1	1	1	1	1	1	1	1	1	1	1	1	.	.	.	0	0	0	0	0	0	0	0	0	0	0	0	0	0	0	0	0	0	0	0	0
714	370	NC	1B	6	slipper	belt	r	belt	1	1	1	1	1	1	1	1	1	1	1	1	1	1	1	1	1	1	1	1	1	1	1	1	1	1	1	1	1	1	1	1	1	1	1	1	1	1	1	1	1
715	370	NC	1B	7	tape	puzzle	l	tape	0	0	0	0	0	0	0	0	0	0	0	0	0	0	0	0	0	0	0	0	0	0	0	0	0	0	0	0	0	0	0	0	0	0	0	0	0	0	0	0	0
716	370	NC	1B	8	glasses	dress	r	dress	0	0	.	.	1	1	1	1	1	1	1	1	1	1	1	1	1	1	1	1	1	1	1	1	.	.	0	0	0	0	0	0	0	0	0	0	0	0	0	0	0
717	370	NC	1B	9	pudding	chalk	l	pudding	0	0	.	.	1	1	1	1	1	1	1	1	1	1	1	1	1	1	1	1	1	1	1	1	1	1	1	1	1	1	1	1	1	1	1	1	1	1	1	1	1
718	370	NC	2A	10	shorts	bucket	r	bucket	0	0	0	0	0	0	0	0	0	0	0	0	0	0	0	0	0	0	0	0	0	0	0	0	0	0	0	0	0	0	0	0	0	0	0	0	0	0	0	0	0
719	370	NC	2A	11	purse	sock	r	sock	0	0	0	0	0	0	0	0	0	0	0	0	0	0	0	0	0	0	0	0	0	0	0	0	0	0	0	0	0	0	0	0	0	0	0	0	0	0	0	0	0
720	370	NC	2A	12	hose	shovel	l	hose	.	.	.	.	.	.	.	.	.	.	.	.	.	.	1	1	1	1	1	1	1	1	1	1	1	1	1	1	1	1	1	1	1	1	1	1	1	1	1	1	1
721	370	NC	2A	13	glove	lamp	l	glove	1	.	0	0	0	0	0	0	0	0	0	0	0	0	0	0	0	0	0	0	0	0	0	0	0	0	0	0	0	0	0	0	0	0	0	0	0	0	0	0	0
722	370	NC	2B	14	can	donut	r	donut	0	0	0	0	0	0	0	0	0	0	0	0	0	0	0	0	0	0	.	.	1	1	1	1	1	1	1	1	1	1	1	1	1	1	1	1	1	1	1	1	1
723	370	NC	2B	15	bib	comb	l	bib	1	1	1	1	1	1	.	.	0	0	0	0	0	0	0	0	0	0	0	0	0	0	0	0	0	0	0	0	0	0	0	0	0	0	0	0	0	0	0	0	0
724	370	NC	2B	16	muffin	necklace	r	necklace	0	0	0	0	0	0	0	0	.	.	.	1	1	1	1	1	.	.	0	0	0	0	0	0	0	0	0	0	0	.	.	1	1	1	1	1	1	1	1	1	1
725	370	NC	2B	17	scissors	plate	l	scissors	1	1	1	1	1	1	1	1	1	1	1	1	1	1	1	1	1	1	1	1	1	1	1	1	1	1	1	1	1	1	1	1	1	1	1	1	1	1	1	1	1
726	371	CN	1A	2	crib	slide	l	crib	1	1	1	1	1	1	1	1	1	1	1	1	.	.	0	0	0	0	0	0	0	0	0	0	0	0	0	0	0	0	0	0	0	0	0	0	0	0	0	0	0
727	371	CN	1A	3	knife	boot	r	boot	1	1	1	1	1	1	1	1	1	1	1	1	1	1	1	1	.	.	0	0	0	0	0	0	0	0	0	0	0	0	0	0	0	0	0	0	.	.	1	1	1
728	371	CN	1A	4	zipper	hammer	r	hammer	0	0	0	.	.	.	1	1	1	1	1	1	1	1	1	1	1	1	1	1	1	1	1	1	1	1	1	1	1	1	1	1	1	1	1	1	1	1	1	1	1
729	371	CN	1A	5	ladder	flag	l	ladder	0	0	0	0	0	0	0	0	0	0	0	0	0	0	0	0	0	0	0	0	0	0	.	-	-	-	-	-	-	-	-	-	-	.	0	0	0	0	0	0	0
730	371	CN	1B	6	slipper	belt	l	slipper	1	1	1	1	1	1	1	1	1	1	1	1	1	1	1	.	.	0	0	0	0	0	0	0	0	0	0	0	0	0	0	0	0	0	0	0	0	0	0	.	.
731	371	CN	1B	7	tape	puzzle	r	puzzle	1	1	1	1	1	1	1	1	1	1	1	1	1	1	1	1	1	1	1	1	1	1	1	1	1	1	1	1	1	.	.	.	0	0	0	0	0	0	0	0	0
732	371	CN	1B	8	glasses	dress	l	glasses	1	1	1	1	1	1	1	1	1	1	1	1	1	.	.	0	0	0	0	0	0	0	0	0	0	0	0	0	0	0	0	0	0	0	0	0	0	.	1	1	1
733	371	CN	1B	9	pudding	chalk	r	chalk	0	0	0	0	0	0	0	0	0	0	0	0	0	0	0	0	0	0	0	0	0	0	0	0	.	-	-	-	-	-	-	-	-	-	-	-	-	.	1	1	1
734	371	CN	2A	10	shorts	bucket	l	shorts	0	0	0	0	0	0	0	0	0	0	0	0	0	0	0	0	0	0	0	0	0	0	0	0	0	0	0	0	0	0	0	0	0	0	0	0	0	0	0	0	0
735	371	CN	2A	11	purse	sock	l	purse	1	1	1	1	1	.	-	-	-	-	-	-	-	-	-	-	-	-	-	-	-	-	-	.	1	1	1	1	1	1	1	1	1	1	1	1	1	1	1	1	1
736	371	CN	2A	12	hose	shovel	r	shovel	1	1	1	1	1	1	1	1	1	1	1	1	.	.	0	0	0	0	0	0	0	0	0	0	0	0	0	0	0	0	0	0	0	0	0	0	0	0	0	.	1
737	371	CN	2A	13	glove	lamp	r	lamp	1	1	1	1	1	1	1	1	1	.	.	0	0	0	0	0	0	0	0	0	0	0	0	0	0	0	0	0	0	0	0	0	0	0	0	.	1	1	1	1	1
738	371	CN	2B	14	can	donut	l	can	0	0	0	0	0	0	0	0	0	0	0	0	0	0	0	0	0	0	0	0	0	0	0	0	0	0	0	0	0	0	0	.	.	1	1	1	1	1	1	1	.
739	371	CN	2B	15	bib	comb	r	comb	.	1	1	1	1	1	1	1	1	1	1	1	1	1	1	1	1	1	.	.	0	0	0	0	0	0	0	0	0	0	0	0	0	0	0	0	0	0	0	0	0
740	371	CN	2B	16	muffin	necklace	l	muffin	0	0	0	0	0	0	0	0	0	0	0	0	0	0	0	0	0	0	0	0	0	0	0	0	0	0	0	0	0	0	0	0	0	0	0	.	.	1	1	1	1
741	372	CN	1A	2	crib	slide	l	crib	1	1	1	1	1	1	1	.	.	0	0	0	0	0	0	0	0	0	0	0	0	0	.	-	-	-	-	-	-	-	-	.	1	1	1	1	1	1	1	1	1
742	372	CN	1A	3	knife	boot	r	boot	1	1	1	1	1	1	1	1	1	1	1	1	1	1	1	1	1	1	1	1	1	.	.	.	.	0	0	0	0	0	0	0	0	0	0	0	0	0	0	0	0
743	372	CN	1A	4	zipper	hammer	r	hammer	0	0	0	0	0	0	0	0	0	0	0	0	0	0	0	0	0	0	0	0	0	0	0	0	0	0	0	0	0	0	0	0	0	0	.	.	1	1	1	1	1
744	372	CN	1A	5	ladder	flag	l	ladder	0	0	0	0	0	0	0	0	0	0	0	0	0	0	0	0	0	0	0	0	0	0	0	0	0	0	0	0	0	0	0	0	0	0	0	0	0	0	0	0	0
745	372	CN	1B	6	slipper	belt	l	slipper	0	0	0	0	0	0	0	0	.	1	1	1	1	1	1	1	1	1	1	1	1	1	1	1	1	1	1	1	1	1	1	1	1	1	1	1	1	.	.	0	0
746	372	CN	1B	7	tape	puzzle	r	puzzle	1	1	1	1	1	1	1	1	1	1	1	1	1	1	1	1	1	1	1	1	1	1	1	.	.	.	0	0	0	0	0	0	0	0	0	.	1	1	1	1	1
747	372	CN	1B	8	glasses	dress	l	glasses	1	1	1	1	1	1	1	1	1	1	1	1	1	1	1	1	1	1	1	1	1	1	1	1	1	1	1	1	1	1	1	1	1	1	1	1	1	1	1	1	1
748	372	CN	1B	9	pudding	chalk	r	chalk	1	.	.	0	0	0	0	0	0	0	0	0	0	0	0	0	0	0	0	0	0	0	0	0	0	0	0	0	0	0	0	0	0	0	0	0	0	0	0	0	0
749	372	CN	2A	10	shorts	bucket	l	shorts	1	1	1	1	1	1	1	1	1	1	1	1	1	1	1	1	1	1	1	1	1	1	1	1	1	1	1	1	1	1	1	1	1	1	1	1	1	1	1	1	1
750	372	CN	2A	11	purse	sock	l	purse	0	0	.	.	1	1	1	1	1	1	1	1	1	1	1	1	1	1	1	1	1	1	1	1	1	1	1	1	1	1	1	1	1	1	1	1	1	1	1	1	1
751	372	CN	2A	12	hose	shovel	r	shovel	0	0	0	0	0	0	0	0	0	0	0	0	0	0	0	0	0	0	0	0	0	0	0	0	0	0	0	0	0	0	0	0	0	0	0	0	0	0	0	0	0
752	372	CN	2A	13	glove	lamp	r	lamp	0	0	0	0	0	0	0	0	0	0	0	0	0	0	0	0	0	0	0	0	0	0	0	0	0	0	0	0	0	0	0	0	0	0	0	0	0	0	0	0	0
753	372	CN	2B	14	can	donut	l	can	.	.	.	.	.	.	.	.	.	.	1	1	1	1	1	1	1	1	1	1	1	1	1	1	1	1	1	1	1	1	1	1	1	1	1	1	1	1	1	1	1
754	372	CN	2B	15	bib	comb	r	comb	1	1	1	1	1	1	1	1	1	1	1	1	1	1	1	1	1	1	1	1	1	1	1	1	1	1	1	1	1	1	1	1	1	1	1	1	1	1	1	1	1
755	372	CN	2B	16	muffin	necklace	l	muffin	0	0	0	0	0	0	0	0	0	0	0	0	0	0	0	0	0	0	0	0	0	0	0	0	0	0	0	0	0	0	0	0	0	0	0	0	0	0	0	0	0
756	372	CN	2B	17	scissors	plate	r	plate	0	0	0	0	0	0	0	0	0	0	0	0	0	0	0	0	0	0	0	0	0	0	0	0	0	0	0	0	0	0	0	0	0	0	0	0	0	0	0	0	0
757	373	NC	1A	2	crib	slide	l	crib	1	1	1	1	1	1	1	1	1	1	1	1	1	1	1	1	1	1	1	1	1	1	1	1	1	1	1	1	1	1	1	1	1	1	1	1	1	1	1	1	1
758	373	NC	1A	3	knife	boot	r	boot	0	0	0	0	0	0	0	0	0	0	0	0	0	0	0	0	0	0	0	0	0	0	0	0	0	0	0	0	0	0	0	0	0	0	0	0	0	0	0	0	0
759	373	NC	1A	4	zipper	hammer	r	hammer	0	0	0	0	0	0	0	0	0	0	0	0	0	0	0	0	0	0	0	0	0	0	.	.	1	1	1	1	1	1	1	1	1	1	1	1	1	1	1	1	1
760	373	NC	1A	5	ladder	flag	l	ladder	0	0	0	0	0	0	0	0	0	0	0	0	0	0	0	0	0	0	0	0	0	0	0	0	0	0	0	0	0	0	0	0	0	0	0	0	0	0	0	0	0
761	373	NC	1B	6	slipper	belt	l	slipper	1	1	1	1	1	1	1	1	1	1	1	1	1	1	1	1	1	1	1	1	1	1	1	1	1	1	1	1	1	1	1	1	1	1	1	1	1	1	1	1	1
762	373	NC	1B	8	glasses	dress	l	glasses	1	1	1	1	1	1	1	1	1	1	1	1	1	1	1	1	1	1	1	1	1	1	1	1	1	1	1	1	1	1	1	1	1	1	1	1	1	1	1	1	1
763	373	NC	1B	9	pudding	chalk	r	chalk	0	0	0	0	0	0	0	0	0	0	0	0	0	0	0	0	0	0	0	0	0	0	0	0	0	0	0	0	0	0	0	0	0	0	0	0	0	0	0	0	0
764	373	NC	2A	10	shorts	bucket	l	shorts	0	0	0	0	0	0	0	0	0	0	0	0	0	0	0	0	0	0	0	0	0	0	0	0	0	0	0	0	0	0	0	0	0	0	0	0	0	0	0	0	0
765	373	NC	2A	11	purse	sock	l	purse	.	.	.	.	.	.	.	.	.	.	.	.	.	.	.	.	.	1	1	1	1	1	1	1	1	1	1	1	1	.	-	-	-	-	-	-	-	-	-	-	-
766	373	NC	2A	12	hose	shovel	r	shovel	1	1	1	1	1	1	1	1	1	1	1	1	1	1	1	1	1	1	1	1	1	1	1	1	1	1	1	1	1	1	1	1	1	1	1	1	1	1	1	1	1
767	373	NC	2A	13	glove	lamp	r	lamp	1	1	1	1	1	1	1	1	1	1	1	1	1	1	1	1	1	1	1	1	1	1	1	1	1	1	1	1	1	1	1	1	1	1	1	1	1	1	1	1	1
768	373	NC	2B	14	can	donut	l	can	1	1	1	1	1	1	1	1	1	1	1	1	1	1	1	1	1	1	1	1	1	1	1	1	1	1	1	1	1	1	1	1	1	1	1	1	1	1	1	1	1
769	373	NC	2B	15	bib	comb	r	comb	0	0	0	0	0	0	0	0	0	0	0	0	0	0	0	0	0	0	0	0	0	0	0	0	0	0	0	0	0	0	0	0	0	0	0	0	0	0	0	0	0
770	373	NC	2B	16	muffin	necklace	l	muffin	1	1	1	.	-	-	-	-	-	-	-	-	-	-	-	-	-	-	-	-	-	-	.	1	1	1	1	1	1	1	.	.	0	0	0	0	0	0	0	0	0
771	373	NC	2B	17	scissors	plate	r	plate	0	0	0	0	0	0	0	0	0	0	0	0	0	0	0	0	0	0	0	0	0	0	0	0	0	0	0	0	0	0	0	0	0	0	0	0	0	0	0	0	0
772	374	CN	1A	2	shorts	bucket	r	bucket	1	1	1	1	1	1	1	1	1	1	1	1	1	1	1	1	1	1	1	1	1	1	1	1	1	1	1	1	1	1	1	1	1	1	1	1	1	1	1	1	1
773	374	CN	1A	3	purse	sock	r	sock	0	0	0	0	0	0	0	0	0	0	0	0	0	0	0	0	0	0	0	.	.	1	1	1	1	1	1	1	1	1	1	1	1	1	1	1	1	1	1	1	1
774	374	CN	1A	4	hose	shovel	l	hose	1	1	1	1	1	1	1	1	1	1	1	1	1	1	1	1	1	1	1	1	1	.	.	0	0	0	0	0	0	0	0	0	0	0	0	0	0	0	0	0	0
775	374	CN	1A	5	glove	lamp	l	glove	1	1	1	1	1	1	1	1	1	1	1	1	1	1	1	1	1	1	1	1	1	1	.	0	0	0	0	0	0	0	0	0	0	0	0	0	0	0	0	0	0
776	374	CN	1B	6	can	donut	r	donut	1	1	1	1	1	1	.	.	0	0	0	0	0	0	0	0	0	0	0	0	0	0	0	0	0	0	0	0	0	0	0	0	.	1	1	1	1	1	1	1	1
777	374	CN	1B	7	bib	comb	l	bib	1	1	1	1	1	1	1	1	1	1	1	1	1	1	1	1	1	1	1	1	1	1	1	1	1	1	.	.	0	0	0	0	0	0	0	0	0	0	0	0	0
778	374	CN	1B	8	muffin	necklace	r	necklace	0	0	0	0	.	.	1	1	1	1	1	1	1	1	1	1	1	1	1	1	1	1	1	1	1	1	1	1	1	1	1	1	1	1	1	1	1	1	1	1	1
779	374	CN	1B	9	scissors	plate	l	scissors	1	1	1	1	1	1	1	1	1	1	1	1	1	1	1	1	1	1	1	1	1	1	1	1	1	.	.	.	.	.	.	0	0	0	0	0	0	0	0	0	0
780	374	CN	2A	10	crib	slide	r	slide	1	1	1	1	1	1	1	1	1	1	1	1	1	1	1	1	1	1	1	1	1	1	1	1	1	1	1	1	1	1	1	1	1	1	1	1	1	1	1	1	1
781	374	CN	2A	11	knife	boot	l	knife	1	1	1	1	1	1	1	1	1	1	1	1	1	1	1	1	1	1	1	1	1	1	1	1	1	1	1	1	1	1	1	1	1	1	1	1	1	1	1	1	1
782	374	CN	2A	12	zipper	hammer	l	zipper	1	1	1	1	1	1	1	1	1	1	1	1	1	1	1	1	1	1	1	1	1	1	.	.	0	0	0	0	0	0	0	0	0	0	0	0	0	0	0	0	0
783	374	CN	2B	14	slipper	belt	r	belt	1	1	1	1	1	1	1	1	1	1	1	1	1	1	1	1	1	1	1	1	1	1	1	1	1	1	1	1	1	1	1	1	1	1	1	1	1	1	1	1	1
784	374	CN	2B	15	tape	puzzle	l	tape	1	1	1	1	1	1	1	1	1	1	1	1	1	1	1	1	1	.	0	0	0	0	0	0	0	0	0	0	0	0	0	0	0	0	0	0	0	0	0	0	0
785	374	CN	2B	16	glasses	dress	r	dress	1	1	1	1	1	1	1	1	1	1	1	1	1	1	1	1	1	1	1	1	1	1	1	1	1	1	1	1	1	1	1	1	1	1	1	1	1	1	1	1	1
786	374	CN	2B	17	pudding	chalk	l	pudding	1	1	1	1	1	1	1	1	1	1	1	1	1	1	1	1	1	1	1	1	1	1	1	1	1	1	1	1	1	1	1	1	1	1	1	1	1	1	1	1	1
787	376	CN	1A	2	crib	slide	r	slide	0	0	0	0	0	0	0	0	0	0	0	0	0	0	0	0	0	0	.	.	1	1	1	1	1	1	1	1	1	1	1	1	1	1	1	1	1	1	1	1	1
788	376	CN	1A	3	knife	boot	l	knife	1	1	1	1	1	1	1	1	1	1	1	1	1	1	1	1	1	1	1	1	1	1	1	1	1	1	1	1	1	1	1	1	1	1	1	1	1	1	1	1	1
789	376	CN	1A	4	zipper	hammer	l	zipper	1	1	1	1	1	1	1	1	1	1	1	1	1	1	1	1	1	1	1	1	1	1	1	1	1	1	1	1	1	1	.	.	.	.	.	0	0	0	0	0	0
790	376	CN	1A	5	ladder	flag	r	flag	1	1	1	1	1	1	1	1	1	1	1	1	1	1	1	1	1	1	1	1	1	1	1	1	1	1	1	.	0	0	0	0	0	0	0	0	0	0	0	0	0
791	376	CN	1B	6	slipper	belt	r	belt	1	1	1	1	1	1	1	1	1	1	1	1	1	1	1	1	1	1	1	1	1	1	1	.	.	.	.	.	.	0	0	0	0	0	0	0	0	0	0	0	0
792	376	CN	1B	7	tape	puzzle	l	tape	0	0	0	0	.	1	1	1	1	1	1	1	1	1	1	1	1	1	1	1	1	1	1	1	1	1	1	1	.	.	.	0	0	0	0	0	0	0	0	0	0
793	376	CN	1B	8	glasses	dress	r	dress	0	0	0	0	0	0	0	0	0	0	0	.	.	.	1	1	1	1	1	1	1	1	1	1	1	1	1	1	1	1	1	1	1	1	1	1	1	1	1	1	1
794	376	CN	1B	9	pudding	chalk	l	pudding	1	1	1	1	1	1	1	1	1	1	1	1	1	1	1	1	1	1	1	1	1	1	1	1	1	1	1	1	1	1	1	.	.	0	0	0	0	0	0	0	0
795	376	CN	2A	10	shorts	bucket	r	bucket	0	0	0	0	0	0	0	0	0	0	0	0	0	0	0	0	0	0	.	.	1	1	1	1	1	1	1	1	1	1	1	1	1	1	1	1	1	1	.	0	0
796	376	CN	2A	11	purse	sock	r	sock	1	1	1	1	1	1	1	1	1	1	1	1	1	1	1	1	1	1	1	1	1	1	1	1	1	1	1	1	1	1	1	1	1	1	1	1	.	.	0	0	0
797	376	CN	2A	12	hose	shovel	l	hose	0	0	0	0	0	0	0	0	0	0	.	.	1	1	1	1	1	1	1	1	1	1	1	1	1	1	1	1	1	1	1	1	1	1	1	1	1	1	1	1	1
798	376	CN	2A	13	glove	lamp	l	glove	1	1	1	1	1	1	1	1	1	1	1	1	1	1	1	1	1	1	1	1	1	1	1	1	1	1	1	1	1	1	1	1	1	1	1	1	1	1	1	1	1
799	376	CN	2B	14	can	donut	r	donut	0	0	0	0	0	0	0	0	0	0	0	0	0	0	0	0	0	0	0	0	0	0	0	0	0	.	.	1	1	1	1	1	1	1	1	1	1	1	1	1	1
800	376	CN	2B	15	bib	comb	l	bib	0	0	0	0	0	0	0	0	0	0	0	0	0	0	0	0	0	0	0	0	0	0	0	0	0	0	0	0	0	0	0	0	0	0	0	0	0	0	0	0	0
801	376	CN	2B	16	muffin	necklace	r	necklace	1	1	1	1	1	1	1	1	1	1	1	1	1	1	1	1	1	1	1	1	1	1	1	1	1	1	1	1	1	1	1	1	1	1	1	1	1	1	1	1	1
802	376	CN	2B	17	scissors	plate	l	scissors	1	1	1	1	1	1	1	1	1	1	.	.	0	0	0	0	0	0	0	0	0	0	0	0	0	0	0	0	0	0	0	.	.	1	1	1	1	1	1	1	1
803	377	NC	1A	2	crib	slide	r	slide	1	1	1	1	1	1	1	1	1	1	1	1	1	1	1	1	1	1	1	1	1	1	1	1	1	1	1	1	1	.	.	.	0	0	0	0	0	0	0	0	0
804	377	NC	1A	3	knife	boot	l	knife	1	1	1	1	1	.	.	.	.	.	0	0	0	0	0	0	0	0	0	0	0	0	0	0	0	0	0	.	.	1	1	1	1	1	1	1	1	1	1	1	1
805	377	NC	1A	4	zipper	hammer	l	zipper	1	1	.	.	0	0	0	0	0	0	0	0	0	0	0	0	0	0	0	0	0	0	0	0	0	0	0	0	0	.	.	1	1	1	1	1	1	1	1	1	1
806	377	NC	1A	5	ladder	flag	r	flag	0	0	0	0	0	0	0	0	0	0	0	0	0	0	0	.	-	-	-	-	-	-	.	1	1	1	1	1	1	1	1	1	1	1	1	1	1	1	1	1	1
807	377	NC	1B	6	slipper	belt	r	belt	0	0	0	0	0	0	0	0	0	0	0	0	0	0	0	0	0	0	0	0	0	.	.	1	1	1	1	1	1	1	1	1	1	1	1	1	1	1	1	1	1
808	377	NC	1B	7	tape	puzzle	l	tape	0	0	0	0	0	0	0	0	0	0	0	0	0	0	0	0	0	0	0	0	0	0	0	0	0	0	0	0	0	0	0	0	0	0	0	0	0	0	0	0	0
809	377	NC	1B	8	glasses	dress	r	dress	1	1	1	1	1	.	0	0	0	0	0	0	0	0	0	0	0	0	0	0	0	0	0	0	0	0	0	0	0	0	0	0	0	0	0	0	0	0	0	.	1
810	377	NC	1B	9	pudding	chalk	l	pudding	1	1	1	1	1	1	1	1	1	1	1	1	1	1	1	1	1	1	1	1	1	1	1	1	1	1	1	1	1	1	1	1	1	1	.	.	0	0	0	0	0
811	377	NC	2A	10	shorts	bucket	r	bucket	0	0	0	0	0	0	0	0	0	0	0	0	0	0	.	-	-	-	-	-	-	-	-	-	-	-	-	-	-	-	-	-	-	-	-	-	-	-	-	-	-
812	377	NC	2A	11	purse	sock	r	sock	0	0	0	0	0	0	0	0	0	0	0	0	0	0	0	0	0	0	0	0	0	0	0	0	.	.	1	1	1	1	1	1	1	1	1	1	1	1	1	1	1
813	377	NC	2A	12	hose	shovel	l	hose	1	1	1	1	1	1	.	.	.	.	0	0	0	0	0	0	0	0	0	0	0	0	0	0	0	.	-	-	-	-	-	-	-	-	-	-	-	-	-	-	-
814	377	NC	2A	13	glove	lamp	l	glove	0	0	0	0	0	0	0	0	0	0	0	0	0	0	0	.	.	.	.	.	1	1	1	1	1	1	1	1	1	1	1	1	1	1	1	1	1	1	1	1	1
815	377	NC	2B	14	can	donut	r	donut	1	1	1	1	1	1	1	1	1	1	1	1	.	.	0	0	0	0	0	0	0	0	0	0	0	0	0	0	0	0	0	0	0	0	0	0	0	0	0	0	0
816	377	NC	2B	15	bib	comb	l	bib	1	1	1	1	1	1	1	1	1	1	1	1	1	1	1	1	1	1	1	1	1	1	1	1	1	1	1	1	1	1	1	1	1	1	1	1	1	1	.	0	0
817	377	NC	2B	16	muffin	necklace	r	necklace	0	0	0	0	0	0	0	0	0	0	0	0	0	0	0	0	0	0	0	0	0	0	0	0	0	0	0	0	0	0	0	0	0	0	0	0	0	0	0	0	0
818	377	NC	2B	17	scissors	plate	l	scissors	0	0	0	0	0	0	0	0	0	0	0	0	0	.	.	.	1	1	1	1	1	1	1	1	1	1	1	1	1	1	1	1	1	.	-	-	-	-	-	-	-
819	378	CN	1A	2	crib	slide	l	crib	0	0	0	0	0	0	0	0	0	0	0	0	0	0	0	0	0	0	0	0	0	0	0	0	0	0	0	0	0	0	0	0	0	0	.	.	1	1	1	1	1
820	378	CN	1A	3	knife	boot	r	boot	1	1	1	1	1	1	1	1	1	1	1	1	1	1	1	1	1	1	1	1	1	1	1	1	1	1	1	1	1	1	1	1	1	1	1	1	1	1	1	1	1
821	378	CN	1A	4	zipper	hammer	r	hammer	0	0	0	0	0	0	0	0	0	0	0	0	0	0	0	0	0	0	0	0	0	0	0	0	0	0	0	0	0	0	0	0	0	0	0	0	0	0	0	0	0
822	378	CN	1A	5	ladder	flag	l	ladder	0	0	0	0	0	0	0	0	0	0	0	0	0	0	0	0	.	.	1	1	1	1	1	1	1	1	1	1	1	1	1	1	1	1	1	1	1	1	1	1	1
823	378	CN	1B	6	slipper	belt	l	slipper	1	1	1	1	1	1	1	1	1	1	1	1	1	1	1	1	1	1	.	.	0	0	0	0	0	0	0	0	0	0	0	0	0	0	0	0	0	0	0	0	0
824	378	CN	1B	7	tape	puzzle	r	puzzle	.	.	.	.	.	.	.	.	.	.	.	.	.	.	.	.	.	.	.	.	.	.	.	.	.	.	.	.	.	.	.	1	1	1	1	1	1	1	1	1	1
825	378	CN	1B	8	glasses	dress	l	glasses	1	1	1	1	1	1	1	1	1	1	1	1	1	1	1	1	1	1	1	1	1	1	1	1	1	1	1	1	1	1	1	1	1	1	1	1	1	1	1	1	1
826	378	CN	1B	9	pudding	chalk	r	chalk	0	0	0	0	0	0	0	0	0	0	0	0	0	0	0	0	0	0	0	0	0	0	0	0	0	0	0	0	0	0	0	0	.	1	1	1	1	1	1	1	1
827	378	CN	2A	10	shorts	bucket	l	shorts	1	1	1	1	1	1	1	1	1	1	1	1	1	1	1	1	1	1	1	1	1	1	1	1	1	1	1	1	1	1	1	1	1	1	1	.	.	0	0	0	0
828	378	CN	2A	11	purse	sock	l	purse	1	1	.	-	-	-	-	-	-	-	-	-	-	-	-	-	-	-	-	-	-	.	0	0	0	0	0	0	0	0	0	0	0	0	0	0	0	0	0	0	0
829	378	CN	2A	12	hose	shovel	r	shovel	1	1	1	1	1	1	1	1	1	1	1	1	1	1	1	1	1	1	1	1	1	1	1	1	1	1	1	1	1	.	-	-	-	-	-	-	-	-	-	-	-
830	378	CN	2A	13	glove	lamp	r	lamp	1	1	1	1	1	1	1	1	1	1	1	1	1	1	1	1	1	1	1	1	1	1	1	1	1	1	1	1	.	0	0	0	0	0	0	0	0	0	0	0	0
831	378	CN	2B	14	can	donut	l	can	1	1	1	.	.	0	0	0	0	0	0	0	0	0	0	0	0	0	0	0	0	0	0	0	0	0	0	0	0	0	0	0	0	0	0	0	0	0	0	0	0
832	378	CN	2B	15	bib	comb	r	comb	0	0	0	0	0	0	0	0	0	0	0	0	0	0	0	0	0	0	0	0	0	0	0	0	0	0	0	0	0	0	0	0	0	0	0	0	0	0	0	0	0
833	378	CN	2B	16	muffin	necklace	l	muffin	0	0	0	0	0	0	0	0	0	0	0	0	0	0	0	0	0	0	0	0	0	0	0	0	0	0	0	0	0	0	0	0	0	0	0	0	0	0	0	0	0
834	378	CN	2B	17	scissors	plate	r	plate	1	1	1	1	1	1	1	1	1	1	1	1	1	1	1	1	.	.	.	.	0	0	0	0	0	0	0	0	0	0	0	0	0	0	0	0	0	0	0	0	.
835	379	NC	1A	2	crib	slide	l	crib	0	0	0	0	0	0	0	0	0	0	0	0	0	0	0	0	0	0	0	0	0	0	0	0	0	0	0	.	-	-	-	-	-	-	-	-	-	.	0	0	0
836	379	NC	1A	3	knife	boot	r	boot	1	1	1	1	1	1	1	1	1	1	1	1	1	1	1	1	.	.	0	0	0	0	0	0	0	0	0	0	0	0	0	0	0	0	.	.	1	1	1	1	1
837	379	NC	1A	4	zipper	hammer	r	hammer	.	1	1	1	1	1	1	1	1	1	1	1	1	1	1	1	1	1	1	1	1	1	.	.	0	0	0	0	0	0	0	0	0	0	0	.	.	1	1	1	1
838	379	NC	1A	5	ladder	flag	l	ladder	0	0	0	0	0	0	0	0	0	0	0	0	0	0	0	0	0	0	.	.	.	1	1	1	1	1	1	1	1	1	1	1	1	1	1	1	1	1	1	1	1
839	379	NC	1B	6	slipper	belt	l	slipper	1	1	1	1	1	1	1	1	.	.	0	0	0	0	0	0	0	0	0	0	0	0	0	0	0	0	0	0	0	0	0	0	0	0	0	0	0	0	0	0	0
840	379	NC	1B	7	tape	puzzle	r	puzzle	1	1	1	1	1	1	1	1	1	1	1	1	1	1	1	1	1	1	1	1	1	1	1	1	1	1	1	1	1	1	1	1	1	1	1	1	1	1	1	1	1
841	379	NC	1B	8	glasses	dress	l	glasses	0	0	0	0	0	0	0	0	0	0	0	0	0	0	0	.	1	1	1	1	1	1	1	1	1	1	1	1	1	1	1	1	1	1	.	0	0	0	0	0	0
842	379	NC	1B	9	pudding	chalk	r	chalk	.	0	0	0	0	0	0	0	0	0	0	0	0	0	0	0	0	0	0	0	0	0	0	0	0	.	1	1	1	1	1	1	1	1	1	1	1	1	1	1	1
843	379	NC	2A	10	shorts	bucket	l	shorts	0	.	1	1	1	1	1	1	1	1	1	1	1	1	1	1	.	.	.	.	0	0	0	0	0	0	0	0	0	0	0	0	0	0	0	0	0	0	0	0	.
844	379	NC	2A	11	purse	sock	l	purse	1	1	1	.	0	0	0	0	0	0	0	0	0	0	0	0	0	0	0	0	0	0	0	.	1	1	1	1	1	1	1	1	1	1	1	1	1	1	.	.	0
845	379	NC	2A	12	hose	shovel	r	shovel	1	1	1	1	1	1	1	1	1	1	1	1	1	1	.	0	0	0	0	0	0	0	0	0	0	0	0	0	0	0	0	0	0	0	0	0	0	0	0	0	0
846	379	NC	2A	13	glove	lamp	r	lamp	1	1	1	1	1	1	1	1	1	1	1	1	1	1	1	.	0	0	0	0	0	0	0	0	0	0	0	0	0	0	0	0	0	0	0	0	0	0	0	0	0
847	379	NC	2B	14	can	donut	l	can	1	1	1	1	1	1	1	1	1	1	1	.	-	-	-	-	-	-	-	-	-	.	0	0	0	0	0	0	0	0	0	0	0	0	0	0	0	0	0	0	0
848	379	NC	2B	15	bib	comb	r	comb	0	0	0	0	0	0	.	.	1	1	1	1	1	1	1	1	1	1	1	1	1	.	-	-	-	-	-	-	-	-	-	-	-	-	-	-	-	-	-	-	-
849	379	NC	2B	16	muffin	necklace	l	muffin	1	1	1	1	1	1	1	1	.	.	0	0	0	0	0	0	0	0	0	0	0	0	0	0	0	0	0	0	0	0	0	0	0	0	0	0	0	.	-	-	-
850	379	NC	2B	17	scissors	plate	r	plate	0	0	0	.	1	1	1	1	1	1	1	1	1	1	.	.	.	0	0	0	0	0	0	0	0	0	0	0	0	0	0	0	0	0	0	0	0	0	0	0	0
851	381	NC	1A	2	shorts	bucket	r	bucket	0	0	0	0	0	0	0	0	0	0	.	-	-	-	-	.	1	1	1	1	1	1	1	1	1	1	1	1	1	1	1	1	1	1	1	1	1	1	1	1	1
852	381	NC	1A	3	purse	sock	r	sock	0	0	.	1	1	1	1	1	1	1	1	1	1	1	1	1	1	1	1	1	1	1	1	1	1	1	1	1	1	1	1	1	1	1	1	1	1	1	1	1	1
853	381	NC	1A	4	hose	shovel	l	hose	1	1	1	1	1	1	1	1	1	1	1	1	1	1	1	1	1	1	.	-	-	-	-	-	-	-	-	-	-	-	-	-	-	.	0	0	0	0	0	0	0
854	381	NC	1A	5	glove	lamp	l	glove	1	1	1	1	1	1	1	1	1	1	1	1	1	1	1	1	.	0	0	0	0	0	0	0	0	0	0	0	0	0	0	0	0	.	1	1	1	1	1	1	1
855	381	NC	1B	6	can	donut	r	donut	1	1	1	1	1	1	1	1	1	1	1	1	1	1	1	1	1	1	1	.	.	0	0	0	0	0	0	0	0	0	0	0	0	0	0	0	0	0	0	.	.
856	381	NC	1B	7	bib	comb	l	bib	1	1	1	1	1	1	1	1	1	1	1	1	1	1	1	1	1	1	1	1	1	1	1	1	1	1	1	1	1	1	1	1	1	1	1	1	1	1	1	1	.
857	381	NC	1B	8	muffin	necklace	r	necklace	0	0	0	0	0	0	0	0	0	0	0	0	0	0	0	0	0	0	0	0	0	0	0	0	0	0	0	0	0	0	0	0	0	0	0	0	0	0	0	0	0
858	381	NC	1B	9	scissors	plate	l	scissors	.	.	.	.	.	.	.	.	.	.	.	.	.	.	.	.	.	.	0	0	0	0	0	0	0	0	0	0	0	0	0	0	0	0	0	0	0	0	0	0	0
859	381	NC	2A	10	crib	slide	r	slide	0	0	0	0	0	0	0	0	0	0	0	0	0	0	0	0	0	0	0	0	0	0	0	0	0	.	.	1	1	1	1	1	1	1	1	1	1	1	1	1	1
860	381	NC	2A	11	knife	boot	l	knife	1	1	1	.	.	0	0	0	0	0	0	0	0	0	0	0	0	0	0	0	0	0	0	0	0	0	0	0	0	0	0	0	0	0	0	0	0	0	0	0	0
861	381	NC	2A	12	zipper	hammer	l	zipper	1	1	1	1	1	1	1	1	1	1	1	1	1	1	.	0	0	0	0	0	0	0	0	0	0	0	0	0	0	0	0	0	0	0	0	0	0	0	0	0	0
862	381	NC	2A	13	ladder	flag	r	flag	0	0	0	0	0	0	0	0	0	0	0	0	0	0	0	0	0	0	0	0	0	0	0	0	0	0	0	0	0	0	.	.	1	1	1	1	1	1	1	1	1
863	381	NC	2B	14	slipper	belt	r	belt	0	0	0	0	0	0	0	0	0	0	0	0	0	0	0	0	0	0	0	0	0	0	0	0	0	0	0	0	0	0	0	0	0	0	0	0	0	0	0	0	0
864	381	NC	2B	15	tape	puzzle	l	tape	0	0	0	0	0	0	0	0	0	0	0	0	0	0	0	0	0	0	0	0	0	0	0	0	0	0	0	0	0	0	0	0	0	0	0	0	0	0	0	0	0
865	381	NC	2B	16	glasses	dress	r	dress	0	0	0	0	0	0	0	0	0	0	0	0	0	0	0	0	0	0	0	0	0	0	0	0	0	0	.	.	1	1	1	1	1	1	1	1	1	1	1	1	1
866	381	NC	2B	17	pudding	chalk	l	pudding	.	.	0	0	0	0	0	0	0	0	0	0	0	0	0	0	0	0	0	0	0	0	0	0	0	0	0	0	0	0	0	0	0	0	0	0	0	0	0	0	0
867	383	CN	1A	2	shorts	bucket	r	bucket	0	0	0	0	0	0	0	0	.	1	1	1	1	1	1	1	1	1	1	1	1	1	1	1	1	1	1	1	1	1	1	1	1	1	.	.	0	0	0	0	0
868	383	CN	1A	3	purse	sock	r	sock	0	0	0	0	0	0	0	0	0	0	0	0	0	0	0	0	0	0	0	0	0	0	0	0	0	0	0	0	0	0	0	0	0	0	0	0	.	1	1	1	1
869	383	CN	1A	4	hose	shovel	l	hose	0	0	0	0	0	0	0	0	0	0	0	0	0	0	0	0	0	0	0	0	0	0	0	0	0	0	0	0	0	0	0	0	0	0	0	0	0	0	.	.	1
870	383	CN	1A	5	glove	lamp	l	glove	0	0	0	0	0	0	0	0	.	.	.	.	.	.	1	1	1	1	1	1	1	1	1	1	1	1	1	1	1	1	1	1	1	1	1	1	1	.	.	0	0
871	383	CN	1B	6	can	donut	r	donut	1	1	1	1	1	1	1	1	1	1	1	1	1	1	1	1	1	1	1	1	1	1	1	1	1	1	1	.	.	0	0	0	0	0	0	0	0	0	0	0	0
872	383	CN	1B	7	bib	comb	l	bib	0	0	0	0	0	0	0	0	0	0	0	0	0	0	0	0	0	0	0	0	0	0	0	0	0	0	.	.	.	1	1	1	1	1	1	1	1	1	1	.	.
873	383	CN	1B	8	muffin	necklace	r	necklace	1	1	1	1	1	1	1	1	1	1	1	1	1	1	1	1	1	1	1	1	1	1	1	1	1	1	1	1	1	1	1	1	1	1	1	1	1	1	1	1	1
874	383	CN	1B	9	scissors	plate	l	scissors	0	0	0	0	0	0	0	0	0	0	0	0	0	0	0	0	0	0	.	.	1	1	1	1	1	1	1	1	1	1	1	1	1	.	.	0	0	0	0	.	.
875	383	CN	2A	10	crib	slide	r	slide	1	1	1	1	1	1	1	1	1	1	1	1	1	1	1	1	1	1	1	1	1	1	1	1	1	1	1	1	1	1	1	1	1	1	1	1	1	1	1	1	1
876	383	CN	2A	11	knife	boot	l	knife	1	1	1	1	1	1	1	1	1	1	1	1	1	1	1	1	1	1	1	1	1	1	1	1	1	1	1	1	1	1	1	1	1	1	1	1	1	1	1	1	1
877	383	CN	2A	12	zipper	hammer	l	zipper	1	1	1	1	1	1	1	1	1	1	1	1	1	1	1	1	1	1	1	1	1	1	1	1	1	1	1	1	1	1	1	1	1	1	1	1	1	1	1	1	1
878	383	CN	2A	13	ladder	flag	r	flag	0	0	0	0	0	0	0	0	0	0	0	0	0	0	0	0	0	0	0	0	0	0	.	.	1	1	1	1	1	1	1	1	1	1	1	1	1	1	1	1	1
879	383	CN	2B	14	slipper	belt	r	belt	1	1	1	1	1	1	1	1	1	1	1	1	1	1	1	1	1	1	1	1	1	1	1	1	1	.	.	0	0	0	0	0	0	0	0	0	0	0	0	0	0
880	383	CN	2B	15	tape	puzzle	l	tape	0	0	0	0	0	0	0	0	0	0	0	0	0	0	0	0	0	0	0	0	0	0	0	0	0	0	0	0	0	0	0	0	0	0	0	0	0	0	0	0	0
881	383	CN	2B	16	glasses	dress	r	dress	0	0	0	.	.	1	1	1	1	1	1	1	1	.	.	.	.	.	.	0	0	0	0	0	0	0	0	0	0	0	0	.	.	1	1	1	1	1	1	1	1
882	383	CN	2B	17	pudding	chalk	l	pudding	1	1	1	1	1	1	1	1	.	.	0	0	0	0	0	0	0	0	0	0	0	0	0	0	0	0	0	0	.	1	1	1	1	1	1	1	1	1	1	1	1
[truncated: 143 more columns]
